# Supplementary material for: Molecular Characterization and Taxonomic Assignment of Three Phage Isolates from a Collection Infecting Pseudomonas syringae pv. actinidiae and P. syringae pv. phaseolicola from Northern Italy
Source: Viruses. 2021 Oct 15;13(10):2083. doi: 10.3390/v13102083 (PMC8537276; doi:10.3390/v13102083)
Supplement: Supplementary file 1 [file viruses-13-02083-s001.zip]

Archive with 11 entries (10 files):
- Supplementary_proofs/
- Supplementary_proofs/desktop.ini
- Supplementary_proofs/Figure_S1_pphageB1_psageA1_psageB1_terminases.tiff
- Supplementary_proofs/Figure_S2_Supplementary_material_1_pphageB1_RNAP_tree.tiff
- Supplementary_proofs/Figure_S3_Supplementary_material_1_psageA1_MCP_tree.tiff
- Supplementary_proofs/Table S1 variant calling analysis between the genomes of pphageB1 and pphageB2_1.xlsx
- Supplementary_proofs/Table S2 variant calling analysis between the genomes of pphageB1 and pphageBV7_2.xlsx
- Supplementary_proofs/Table S3 variant calling analysis between the genomes of pphageB1 and pphageT1_2.xlsx
- Supplementary_proofs/Table S4 variant calling analysis between the genomes of pphageB1 and pphageT2_1.xlsx
- Supplementary_proofs/Table S5 variant calling analysis between the genomes of pphageK4 and pphageK4e.xlsx
- Supplementary_proofs/Table_S6_coverages.docx
