# Supplementary material for: Molecular Characterization and Taxonomic Assignment of Three Phage Isolates from a Collection Infecting Pseudomonas syringae pv. actinidiae and P. syringae pv. phaseolicola from Northern Italy
Source: Viruses. 2021 Oct 15;13(10):2083. doi: 10.3390/v13102083 (PMC8537276; doi:10.3390/v13102083)
Supplement: Supplementary file 1 [file viruses-13-02083-s001.zip › Supplementary_proofs/Table S1 variant calling analysis between the genomes of pphageB1 and pphageB2_1.xlsx]

## Sheet: Table_S1_Supplementary_material
CHROM	POS	TYPE	REF	ALT	EVIDENCE	FTYPE	STRAND	NT_POS	AA_POS	EFFECT	LOCUS_TAG	GENE	PRODUCT
NODE_1_length_41714_cov_600.419	13439	snp	A	C	C:1059 A:6	CDS	+	166/216	56/71	missense_variant c.166A>C p.Thr56Pro	Pseudomonas phage phiB1_1_20		hypothetical protein
NODE_1_length_41714_cov_600.419	14285	snp	T	C	C:1217 T:0	CDS	+	760/1053	254/350	synonymous_variant c.760T>C p.Leu254Leu	Pseudomonas phage phiB1_1_21		hypothetical protein
NODE_1_length_41714_cov_600.419	14290	snp	T	C	C:1192 T:0	CDS	+	765/1053	255/350	synonymous_variant c.765T>C p.Gly255Gly	Pseudomonas phage phiB1_1_21		hypothetical protein
NODE_1_length_41714_cov_600.419	14323	snp	A	G	G:981 A:0	CDS	+	798/1053	266/350	synonymous_variant c.798A>G p.Glu266Glu	Pseudomonas phage phiB1_1_21		hypothetical protein
NODE_1_length_41714_cov_600.419	14338	snp	A	G	G:974 A:0	CDS	+	813/1053	271/350	synonymous_variant c.813A>G p.Pro271Pro	Pseudomonas phage phiB1_1_21		hypothetical protein
NODE_1_length_41714_cov_600.419	14346	complex	CCAAT	GCAAC	GCAAC:929 CCAAT:0	CDS	+	821/1053	274/350	missense_variant c.821_825delCCAATinsGCAAC p.Thr274Ser	Pseudomonas phage phiB1_1_21		hypothetical protein
NODE_1_length_41714_cov_600.419	14404	snp	A	G	G:1050 A:0	CDS	+	879/1053	293/350	synonymous_variant c.879A>G p.Val293Val	Pseudomonas phage phiB1_1_21		hypothetical protein
NODE_1_length_41714_cov_600.419	14429	complex	TCTACTCTGGCG	ACCACT	ACCACT:867 TCTACTCTGGCG:0	CDS	+	904/1053	302/350	missense_variant&conservative_inframe_deletion c.904_915delTCTACTCTGGCGinsACCACT p.Ser302_Ala305delinsThrThr	Pseudomonas phage phiB1_1_21		hypothetical protein
NODE_1_length_41714_cov_600.419	14449	snp	C	T	T:1069 C:0	CDS	+	924/1053	308/350	synonymous_variant c.924C>T p.Asp308Asp	Pseudomonas phage phiB1_1_21		hypothetical protein
NODE_1_length_41714_cov_600.419	14472	mnp	TC	CA	CA:1081 TC:0	CDS	+	947/1053	316/350	missense_variant c.947_948delTCinsCA p.Val316Ala	Pseudomonas phage phiB1_1_21		hypothetical protein
NODE_1_length_41714_cov_600.419	14482	snp	G	A	A:1155 G:0	CDS	+	957/1053	319/350	synonymous_variant c.957G>A p.Leu319Leu	Pseudomonas phage phiB1_1_21		hypothetical protein
NODE_1_length_41714_cov_600.419	14519	snp	T	C	C:1164 T:0	CDS	+	994/1053	332/350	missense_variant c.994T>C p.Ser332Pro	Pseudomonas phage phiB1_1_21		hypothetical protein
NODE_1_length_41714_cov_600.419	14913	snp	C	T	T:1321 C:0	CDS	+	195/837	65/278	synonymous_variant c.195C>T p.Asp65Asp	Pseudomonas phage phiB1_1_23		Phage exonuclease (EC 3.1.11.3)
NODE_1_length_41714_cov_600.419	14979	snp	G	A	A:1143 G:0	CDS	+	261/837	87/278	synonymous_variant c.261G>A p.Glu87Glu	Pseudomonas phage phiB1_1_23		Phage exonuclease (EC 3.1.11.3)
NODE_1_length_41714_cov_600.419	15021	snp	C	T	T:1196 C:0	CDS	+	303/837	101/278	synonymous_variant c.303C>T p.Asp101Asp	Pseudomonas phage phiB1_1_23		Phage exonuclease (EC 3.1.11.3)
NODE_1_length_41714_cov_600.419	15519	snp	A	G	G:1412 A:0	CDS	+	801/837	267/278	synonymous_variant c.801A>G p.Arg267Arg	Pseudomonas phage phiB1_1_23		Phage exonuclease (EC 3.1.11.3)
NODE_1_length_41714_cov_600.419	15534	snp	T	G	G:1410 T:3	CDS	+	816/837	272/278	missense_variant c.816T>G p.Asp272Glu	Pseudomonas phage phiB1_1_23		Phage exonuclease (EC 3.1.11.3)
NODE_1_length_41714_cov_600.419	16137	snp	T	C	C:1124 T:1	CDS	+	72/1005	24/334	synonymous_variant c.72T>C p.Pro24Pro	Pseudomonas phage phiB1_1_25		Phage exonuclease
NODE_1_length_41714_cov_600.419	16151	snp	T	C	C:1062 T:0	CDS	+	86/1005	29/334	missense_variant c.86T>C p.Val29Ala	Pseudomonas phage phiB1_1_25		Phage exonuclease
NODE_1_length_41714_cov_600.419	16332	snp	A	T	T:1131 A:5	CDS	+	267/1005	89/334	synonymous_variant c.267A>T p.Pro89Pro	Pseudomonas phage phiB1_1_25		Phage exonuclease
NODE_1_length_41714_cov_600.419	17983	snp	A	C	C:1220 A:1	CDS	+	186/189	62/62	synonymous_variant c.186A>C p.Leu62Leu	Pseudomonas phage phiB1_1_28		hypothetical protein
NODE_1_length_41714_cov_600.419	25242	complex	TGAGT	GGAGG	GGAGG:959 TGAGT:0	CDS	+	111/555	37/184	missense_variant c.111_115delTGAGTinsGGAGG p.AspGluSer37GluGluAla	Pseudomonas phage phiB1_1_36		predicted phage tail tubular protein A
NODE_1_length_41714_cov_600.419	25266	snp	G	A	A:1063 G:0	CDS	+	135/555	45/184	synonymous_variant c.135G>A p.Ser45Ser	Pseudomonas phage phiB1_1_36		predicted phage tail tubular protein A
NODE_1_length_41714_cov_600.419	25303	snp	C	T	T:903 C:1	CDS	+	172/555	58/184	synonymous_variant c.172C>T p.Leu58Leu	Pseudomonas phage phiB1_1_36		predicted phage tail tubular protein A
NODE_1_length_41714_cov_600.419	25402	snp	T	G	G:854 T:2	CDS	+	271/555	91/184	missense_variant c.271T>G p.Ser91Ala	Pseudomonas phage phiB1_1_36		predicted phage tail tubular protein A
NODE_1_length_41714_cov_600.419	25416	snp	C	T	T:809 C:0	CDS	+	285/555	95/184	synonymous_variant c.285C>T p.Gly95Gly	Pseudomonas phage phiB1_1_36		predicted phage tail tubular protein A
NODE_1_length_41714_cov_600.419	25422	snp	A	G	G:770 A:0	CDS	+	291/555	97/184	synonymous_variant c.291A>G p.Thr97Thr	Pseudomonas phage phiB1_1_36		predicted phage tail tubular protein A
NODE_1_length_41714_cov_600.419	25428	complex	ACGC	GCGT	GCGT:689 ACGC:0	CDS	+	297/555	99/184	synonymous_variant c.297_300delACGCinsGCGT p.101	Pseudomonas phage phiB1_1_36		predicted phage tail tubular protein A
NODE_1_length_41714_cov_600.419	25437	complex	TGTGGTG	GGTAGTA	GGTAGTA:667 TGTGGTG:0	CDS	+	306/555	102/184	synonymous_variant c.306_312delTGTGGTGinsGGTAGTA p.105	Pseudomonas phage phiB1_1_36		predicted phage tail tubular protein A
NODE_1_length_41714_cov_600.419	25455	complex	CCAA	TCAG	TCAG:727 CCAA:0	CDS	+	324/555	108/184	synonymous_variant c.324_327delCCAAinsTCAG p.110	Pseudomonas phage phiB1_1_36		predicted phage tail tubular protein A
NODE_1_length_41714_cov_600.419	25467	complex	GTTCGAAGAGT	TTTTGACGAGC	TTTTGACGAGC:588 GTTCGAAGAGT:0	CDS	+	336/555	112/184	missense_variant c.336_346delGTTCGAAGAGTinsTTTTGACGAGC p.Glu114Asp	Pseudomonas phage phiB1_1_36		predicted phage tail tubular protein A
NODE_1_length_41714_cov_600.419	25485	complex	AGTC	GGTT	GGTT:677 AGTC:0	CDS	+	354/555	118/184	synonymous_variant c.354_357delAGTCinsGGTT p.120	Pseudomonas phage phiB1_1_36		predicted phage tail tubular protein A
NODE_1_length_41714_cov_600.419	25500	mnp	GA	CG	CG:756 GA:0	CDS	+	369/555	123/184	missense_variant c.369_370delGAinsCG p.Ile124Val	Pseudomonas phage phiB1_1_36		predicted phage tail tubular protein A
NODE_1_length_41714_cov_600.419	25512	complex	CGCC	TGCT	TGCT:763 CGCC:0	CDS	+	381/555	127/184	synonymous_variant c.381_384delCGCCinsTGCT p.129	Pseudomonas phage phiB1_1_36		predicted phage tail tubular protein A
NODE_1_length_41714_cov_600.419	25524	complex	CACATAC	TACGTAT	TACGTAT:639 CACATAC:0	CDS	+	393/555	131/184	synonymous_variant c.393_399delCACATACinsTACGTAT p.134	Pseudomonas phage phiB1_1_36		predicted phage tail tubular protein A
NODE_1_length_41714_cov_600.419	25554	snp	C	T	T:925 C:1	CDS	+	423/555	141/184	synonymous_variant c.423C>T p.Asp141Asp	Pseudomonas phage phiB1_1_36		predicted phage tail tubular protein A
NODE_1_length_41714_cov_600.419	25566	snp	C	T	T:936 C:0	CDS	+	435/555	145/184	synonymous_variant c.435C>T p.Asn145Asn	Pseudomonas phage phiB1_1_36		predicted phage tail tubular protein A
NODE_1_length_41714_cov_600.419	25638	snp	C	T	T:1181 C:0	CDS	+	507/555	169/184	synonymous_variant c.507C>T p.Ser169Ser	Pseudomonas phage phiB1_1_36		predicted phage tail tubular protein A
NODE_1_length_41714_cov_600.419	25693	snp	A	G	G:1138 A:0	CDS	+	2337-01-01	1/778	initiator_codon_variant c.1A>G p.Met1?	Pseudomonas phage phiB1_1_37		predicted phage tail tubular protein B
NODE_1_length_41714_cov_600.419	25699	snp	T	G	G:1151 T:3	CDS	+	2337-07-01	3/778	missense_variant c.7T>G p.Ser3Ala	Pseudomonas phage phiB1_1_37		predicted phage tail tubular protein B
NODE_1_length_41714_cov_600.419	25773	complex	CCAGC	TCAGT	TCAGT:1114 CCAGC:0	CDS	+	81/2337	27/778	synonymous_variant c.81_85delCCAGCinsTCAGT p.30	Pseudomonas phage phiB1_1_37		predicted phage tail tubular protein B
NODE_1_length_41714_cov_600.419	25800	complex	ATCC	CTCT	CTCT:1149 ATCC:0	CDS	+	108/2337	36/778	synonymous_variant c.108_111delATCCinsCTCT p.38	Pseudomonas phage phiB1_1_37		predicted phage tail tubular protein B
NODE_1_length_41714_cov_600.419	25818	snp	G	C	C:1200 G:2	CDS	+	126/2337	42/778	synonymous_variant c.126G>C p.Gly42Gly	Pseudomonas phage phiB1_1_37		predicted phage tail tubular protein B
NODE_1_length_41714_cov_600.419	25830	snp	A	G	G:1154 A:0	CDS	+	138/2337	46/778	synonymous_variant c.138A>G p.Arg46Arg	Pseudomonas phage phiB1_1_37		predicted phage tail tubular protein B
NODE_1_length_41714_cov_600.419	25836	complex	TGTA	CGTG	CGTG:1061 TGTA:0	CDS	+	144/2337	48/778	synonymous_variant c.144_147delTGTAinsCGTG p.50	Pseudomonas phage phiB1_1_37		predicted phage tail tubular protein B
NODE_1_length_41714_cov_600.419	25851	snp	G	T	T:1098 G:1	CDS	+	159/2337	53/778	synonymous_variant c.159G>T p.Ala53Ala	Pseudomonas phage phiB1_1_37		predicted phage tail tubular protein B
NODE_1_length_41714_cov_600.419	25877	snp	T	C	C:1088 T:0	CDS	+	185/2337	62/778	missense_variant c.185T>C p.Val62Ala	Pseudomonas phage phiB1_1_37		predicted phage tail tubular protein B
NODE_1_length_41714_cov_600.419	25944	snp	A	G	G:1098 A:0	CDS	+	252/2337	84/778	synonymous_variant c.252A>G p.Glu84Glu	Pseudomonas phage phiB1_1_37		predicted phage tail tubular protein B
NODE_1_length_41714_cov_600.419	25964	mnp	CA	AG	AG:1019 CA:0	CDS	+	272/2337	91/778	missense_variant c.272_273delCAinsAG p.Ala91Glu	Pseudomonas phage phiB1_1_37		predicted phage tail tubular protein B
NODE_1_length_41714_cov_600.419	26008	snp	T	C	C:1188 T:0	CDS	+	316/2337	106/778	synonymous_variant c.316T>C p.Leu106Leu	Pseudomonas phage phiB1_1_37		predicted phage tail tubular protein B
NODE_1_length_41714_cov_600.419	26015	snp	G	C	C:1133 G:1	CDS	+	323/2337	108/778	missense_variant c.323G>C p.Gly108Ala	Pseudomonas phage phiB1_1_37		predicted phage tail tubular protein B
NODE_1_length_41714_cov_600.419	26025	complex	CCGC	ACGT	ACGT:1103 CCGC:0	CDS	+	333/2337	111/778	synonymous_variant c.333_336delCCGCinsACGT p.113	Pseudomonas phage phiB1_1_37		predicted phage tail tubular protein B
NODE_1_length_41714_cov_600.419	26088	snp	C	G	G:1081 C:2	CDS	+	396/2337	132/778	synonymous_variant c.396C>G p.Pro132Pro	Pseudomonas phage phiB1_1_37		predicted phage tail tubular protein B
NODE_1_length_41714_cov_600.419	26134	snp	T	C	C:1005 T:0	CDS	+	442/2337	148/778	synonymous_variant c.442T>C p.Leu148Leu	Pseudomonas phage phiB1_1_37		predicted phage tail tubular protein B
NODE_1_length_41714_cov_600.419	26160	snp	T	C	C:967 T:0	CDS	+	468/2337	156/778	synonymous_variant c.468T>C p.Ala156Ala	Pseudomonas phage phiB1_1_37		predicted phage tail tubular protein B
NODE_1_length_41714_cov_600.419	26175	snp	G	A	A:1007 G:0	CDS	+	483/2337	161/778	synonymous_variant c.483G>A p.Lys161Lys	Pseudomonas phage phiB1_1_37		predicted phage tail tubular protein B
NODE_1_length_41714_cov_600.419	26235	snp	G	A	A:971 G:0	CDS	+	543/2337	181/778	synonymous_variant c.543G>A p.Thr181Thr	Pseudomonas phage phiB1_1_37		predicted phage tail tubular protein B
NODE_1_length_41714_cov_600.419	26241	snp	C	T	T:989 C:0	CDS	+	549/2337	183/778	synonymous_variant c.549C>T p.Pro183Pro	Pseudomonas phage phiB1_1_37		predicted phage tail tubular protein B
NODE_1_length_41714_cov_600.419	26280	snp	C	A	A:1044 C:1	CDS	+	588/2337	196/778	synonymous_variant c.588C>A p.Pro196Pro	Pseudomonas phage phiB1_1_37		predicted phage tail tubular protein B
NODE_1_length_41714_cov_600.419	26298	snp	G	A	A:966 G:0	CDS	+	606/2337	202/778	synonymous_variant c.606G>A p.Gln202Gln	Pseudomonas phage phiB1_1_37		predicted phage tail tubular protein B
NODE_1_length_41714_cov_600.419	26334	snp	T	C	C:991 T:0	CDS	+	642/2337	214/778	synonymous_variant c.642T>C p.Tyr214Tyr	Pseudomonas phage phiB1_1_37		predicted phage tail tubular protein B
NODE_1_length_41714_cov_600.419	26382	snp	C	T	T:1050 C:0	CDS	+	690/2337	230/778	synonymous_variant c.690C>T p.Ser230Ser	Pseudomonas phage phiB1_1_37		predicted phage tail tubular protein B
NODE_1_length_41714_cov_600.419	26442	snp	A	G	G:1154 A:0	CDS	+	750/2337	250/778	synonymous_variant c.750A>G p.Ala250Ala	Pseudomonas phage phiB1_1_37		predicted phage tail tubular protein B
NODE_1_length_41714_cov_600.419	26448	snp	T	C	C:1191 T:0	CDS	+	756/2337	252/778	synonymous_variant c.756T>C p.Ser252Ser	Pseudomonas phage phiB1_1_37		predicted phage tail tubular protein B
NODE_1_length_41714_cov_600.419	26475	snp	A	C	C:1166 A:9	CDS	+	783/2337	261/778	synonymous_variant c.783A>C p.Ala261Ala	Pseudomonas phage phiB1_1_37		predicted phage tail tubular protein B
NODE_1_length_41714_cov_600.419	26490	snp	C	T	T:1192 C:0	CDS	+	798/2337	266/778	synonymous_variant c.798C>T p.Ala266Ala	Pseudomonas phage phiB1_1_37		predicted phage tail tubular protein B
NODE_1_length_41714_cov_600.419	26511	complex	AGGA	GGGG	GGGG:1092 AGGA:0	CDS	+	819/2337	273/778	synonymous_variant c.819_822delAGGAinsGGGG p.275	Pseudomonas phage phiB1_1_37		predicted phage tail tubular protein B
NODE_1_length_41714_cov_600.419	26535	snp	T	C	C:1196 T:2	CDS	+	843/2337	281/778	synonymous_variant c.843T>C p.Tyr281Tyr	Pseudomonas phage phiB1_1_37		predicted phage tail tubular protein B
NODE_1_length_41714_cov_600.419	26544	snp	C	T	T:1168 C:0	CDS	+	852/2337	284/778	synonymous_variant c.852C>T p.Tyr284Tyr	Pseudomonas phage phiB1_1_37		predicted phage tail tubular protein B
NODE_1_length_41714_cov_600.419	26577	snp	T	C	C:1040 T:0	CDS	+	885/2337	295/778	synonymous_variant c.885T>C p.Ser295Ser	Pseudomonas phage phiB1_1_37		predicted phage tail tubular protein B
NODE_1_length_41714_cov_600.419	26628	snp	T	C	C:1103 T:0	CDS	+	936/2337	312/778	synonymous_variant c.936T>C p.Arg312Arg	Pseudomonas phage phiB1_1_37		predicted phage tail tubular protein B
NODE_1_length_41714_cov_600.419	26641	mnp	GT	TC	TC:992 GT:0	CDS	+	949/2337	317/778	missense_variant c.949_950delGTinsTC p.Val317Ser	Pseudomonas phage phiB1_1_37		predicted phage tail tubular protein B
NODE_1_length_41714_cov_600.419	26652	snp	C	T	T:1065 C:0	CDS	+	960/2337	320/778	synonymous_variant c.960C>T p.Leu320Leu	Pseudomonas phage phiB1_1_37		predicted phage tail tubular protein B
NODE_1_length_41714_cov_600.419	26670	snp	G	A	A:1097 G:1	CDS	+	978/2337	326/778	synonymous_variant c.978G>A p.Glu326Glu	Pseudomonas phage phiB1_1_37		predicted phage tail tubular protein B
NODE_1_length_41714_cov_600.419	26685	snp	C	T	T:1081 C:0	CDS	+	993/2337	331/778	synonymous_variant c.993C>T p.Gly331Gly	Pseudomonas phage phiB1_1_37		predicted phage tail tubular protein B
NODE_1_length_41714_cov_600.419	26805	snp	T	C	C:1203 T:0	CDS	+	1113/2337	371/778	synonymous_variant c.1113T>C p.Asn371Asn	Pseudomonas phage phiB1_1_37		predicted phage tail tubular protein B
NODE_1_length_41714_cov_600.419	26812	snp	C	A	A:1203 C:0	CDS	+	1120/2337	374/778	synonymous_variant c.1120C>A p.Arg374Arg	Pseudomonas phage phiB1_1_37		predicted phage tail tubular protein B
NODE_1_length_41714_cov_600.419	26835	snp	A	G	G:1166 A:0	CDS	+	1143/2337	381/778	synonymous_variant c.1143A>G p.Ser381Ser	Pseudomonas phage phiB1_1_37		predicted phage tail tubular protein B
NODE_1_length_41714_cov_600.419	26868	snp	C	T	T:1136 C:0	CDS	+	1176/2337	392/778	synonymous_variant c.1176C>T p.Ala392Ala	Pseudomonas phage phiB1_1_37		predicted phage tail tubular protein B
NODE_1_length_41714_cov_600.419	26937	snp	T	C	C:1152 T:1	CDS	+	1245/2337	415/778	synonymous_variant c.1245T>C p.Ser415Ser	Pseudomonas phage phiB1_1_37		predicted phage tail tubular protein B
NODE_1_length_41714_cov_600.419	26958	complex	TCCG	CCCA	CCCA:1205 TCCG:0	CDS	+	1266/2337	422/778	synonymous_variant c.1266_1269delTCCGinsCCCA p.424	Pseudomonas phage phiB1_1_37		predicted phage tail tubular protein B
NODE_1_length_41714_cov_600.419	26991	snp	C	T	T:1286 C:0	CDS	+	1299/2337	433/778	synonymous_variant c.1299C>T p.Ala433Ala	Pseudomonas phage phiB1_1_37		predicted phage tail tubular protein B
NODE_1_length_41714_cov_600.419	27000	snp	A	C	C:1245 A:3	CDS	+	1308/2337	436/778	synonymous_variant c.1308A>C p.Ala436Ala	Pseudomonas phage phiB1_1_37		predicted phage tail tubular protein B
NODE_1_length_41714_cov_600.419	27039	snp	G	T	T:1257 G:0	CDS	+	1347/2337	449/778	synonymous_variant c.1347G>T p.Pro449Pro	Pseudomonas phage phiB1_1_37		predicted phage tail tubular protein B
NODE_1_length_41714_cov_600.419	27084	snp	G	A	A:1193 G:0	CDS	+	1392/2337	464/778	synonymous_variant c.1392G>A p.Leu464Leu	Pseudomonas phage phiB1_1_37		predicted phage tail tubular protein B
NODE_1_length_41714_cov_600.419	27096	snp	T	C	C:1180 T:0	CDS	+	1404/2337	468/778	synonymous_variant c.1404T>C p.Gly468Gly	Pseudomonas phage phiB1_1_37		predicted phage tail tubular protein B
NODE_1_length_41714_cov_600.419	27114	snp	C	T	T:1130 C:1	CDS	+	1422/2337	474/778	synonymous_variant c.1422C>T p.Pro474Pro	Pseudomonas phage phiB1_1_37		predicted phage tail tubular protein B
NODE_1_length_41714_cov_600.419	27123	snp	T	C	C:1098 T:0	CDS	+	1431/2337	477/778	synonymous_variant c.1431T>C p.Tyr477Tyr	Pseudomonas phage phiB1_1_37		predicted phage tail tubular protein B
NODE_1_length_41714_cov_600.419	27132	snp	T	C	C:1159 T:0	CDS	+	1440/2337	480/778	synonymous_variant c.1440T>C p.Ser480Ser	Pseudomonas phage phiB1_1_37		predicted phage tail tubular protein B
NODE_1_length_41714_cov_600.419	27171	snp	A	C	C:1065 A:2	CDS	+	1479/2337	493/778	synonymous_variant c.1479A>C p.Arg493Arg	Pseudomonas phage phiB1_1_37		predicted phage tail tubular protein B
NODE_1_length_41714_cov_600.419	27220	snp	A	G	G:1165 A:0	CDS	+	1528/2337	510/778	missense_variant c.1528A>G p.Ile510Val	Pseudomonas phage phiB1_1_37		predicted phage tail tubular protein B
NODE_1_length_41714_cov_600.419	27252	snp	G	A	A:1058 G:0	CDS	+	1560/2337	520/778	synonymous_variant c.1560G>A p.Glu520Glu	Pseudomonas phage phiB1_1_37		predicted phage tail tubular protein B
NODE_1_length_41714_cov_600.419	27342	snp	G	T	T:1115 G:0	CDS	+	1650/2337	550/778	synonymous_variant c.1650G>T p.Ala550Ala	Pseudomonas phage phiB1_1_37		predicted phage tail tubular protein B
NODE_1_length_41714_cov_600.419	27408	snp	T	C	C:1121 T:0	CDS	+	1716/2337	572/778	synonymous_variant c.1716T>C p.Ile572Ile	Pseudomonas phage phiB1_1_37		predicted phage tail tubular protein B
NODE_1_length_41714_cov_600.419	27450	snp	T	C	C:1034 T:0	CDS	+	1758/2337	586/778	synonymous_variant c.1758T>C p.Pro586Pro	Pseudomonas phage phiB1_1_37		predicted phage tail tubular protein B
NODE_1_length_41714_cov_600.419	27477	snp	A	G	G:1093 A:0	CDS	+	1785/2337	595/778	synonymous_variant c.1785A>G p.Thr595Thr	Pseudomonas phage phiB1_1_37		predicted phage tail tubular protein B
NODE_1_length_41714_cov_600.419	27594	snp	T	G	G:1048 T:1	CDS	+	1902/2337	634/778	synonymous_variant c.1902T>G p.Ala634Ala	Pseudomonas phage phiB1_1_37		predicted phage tail tubular protein B
NODE_1_length_41714_cov_600.419	27660	snp	C	T	T:1041 C:1	CDS	+	1968/2337	656/778	synonymous_variant c.1968C>T p.Val656Val	Pseudomonas phage phiB1_1_37		predicted phage tail tubular protein B
NODE_1_length_41714_cov_600.419	27690	snp	C	T	T:1058 C:2	CDS	+	1998/2337	666/778	synonymous_variant c.1998C>T p.Leu666Leu	Pseudomonas phage phiB1_1_37		predicted phage tail tubular protein B
NODE_1_length_41714_cov_600.419	27696	snp	A	G	G:993 A:0	CDS	+	2004/2337	668/778	synonymous_variant c.2004A>G p.Pro668Pro	Pseudomonas phage phiB1_1_37		predicted phage tail tubular protein B
NODE_1_length_41714_cov_600.419	27744	snp	T	C	C:993 T:0	CDS	+	2052/2337	684/778	synonymous_variant c.2052T>C p.Ala684Ala	Pseudomonas phage phiB1_1_37		predicted phage tail tubular protein B
NODE_1_length_41714_cov_600.419	27750	snp	T	A	A:1042 T:6	CDS	+	2058/2337	686/778	synonymous_variant c.2058T>A p.Leu686Leu	Pseudomonas phage phiB1_1_37		predicted phage tail tubular protein B
NODE_1_length_41714_cov_600.419	27777	snp	T	C	C:1050 T:0	CDS	+	2085/2337	695/778	synonymous_variant c.2085T>C p.Asn695Asn	Pseudomonas phage phiB1_1_37		predicted phage tail tubular protein B
NODE_1_length_41714_cov_600.419	28216	snp	A	C	C:1312 A:4	CDS	+	186/531	62/176	synonymous_variant c.186A>C p.Ser62Ser	Pseudomonas phage phiB1_1_38		Unclassified head protein
NODE_1_length_41714_cov_600.419	28222	snp	C	T	T:1404 C:0	CDS	+	192/531	64/176	synonymous_variant c.192C>T p.Ala64Ala	Pseudomonas phage phiB1_1_38		Unclassified head protein
NODE_1_length_41714_cov_600.419	28243	snp	G	A	A:1395 G:0	CDS	+	213/531	71/176	synonymous_variant c.213G>A p.Glu71Glu	Pseudomonas phage phiB1_1_38		Unclassified head protein
NODE_1_length_41714_cov_600.419	28635	snp	C	T	T:1412 C:0	CDS	+	66/2625	22/874	synonymous_variant c.66C>T p.Leu22Leu	Pseudomonas phage phiB1_1_39		predicted phage lysozyme
NODE_1_length_41714_cov_600.419	29283	snp	A	G	G:1367 A:0	CDS	+	714/2625	238/874	synonymous_variant c.714A>G p.Gln238Gln	Pseudomonas phage phiB1_1_39		predicted phage lysozyme
NODE_1_length_41714_cov_600.419	29350	snp	T	C	C:1344 T:0	CDS	+	781/2625	261/874	synonymous_variant c.781T>C p.Leu261Leu	Pseudomonas phage phiB1_1_39		predicted phage lysozyme
NODE_1_length_41714_cov_600.419	29510	snp	G	A	A:1092 G:0	CDS	+	941/2625	314/874	missense_variant c.941G>A p.Ser314Asn	Pseudomonas phage phiB1_1_39		predicted phage lysozyme
NODE_1_length_41714_cov_600.419	29541	snp	T	C	C:1190 T:0	CDS	+	972/2625	324/874	synonymous_variant c.972T>C p.Arg324Arg	Pseudomonas phage phiB1_1_39		predicted phage lysozyme
NODE_1_length_41714_cov_600.419	29611	snp	G	A	A:1192 G:1	CDS	+	1042/2625	348/874	missense_variant c.1042G>A p.Val348Met	Pseudomonas phage phiB1_1_39		predicted phage lysozyme
NODE_1_length_41714_cov_600.419	29662	snp	T	C	C:1193 T:0	CDS	+	1093/2625	365/874	synonymous_variant c.1093T>C p.Leu365Leu	Pseudomonas phage phiB1_1_39		predicted phage lysozyme
NODE_1_length_41714_cov_600.419	29730	snp	G	A	A:1075 G:0	CDS	+	1161/2625	387/874	synonymous_variant c.1161G>A p.Leu387Leu	Pseudomonas phage phiB1_1_39		predicted phage lysozyme
NODE_1_length_41714_cov_600.419	29808	snp	C	T	T:1254 C:0	CDS	+	1239/2625	413/874	synonymous_variant c.1239C>T p.Gly413Gly	Pseudomonas phage phiB1_1_39		predicted phage lysozyme
NODE_1_length_41714_cov_600.419	29829	snp	T	A	A:1091 T:7	CDS	+	1260/2625	420/874	synonymous_variant c.1260T>A p.Ala420Ala	Pseudomonas phage phiB1_1_39		predicted phage lysozyme
NODE_1_length_41714_cov_600.419	29844	snp	C	T	T:1129 C:1	CDS	+	1275/2625	425/874	synonymous_variant c.1275C>T p.Thr425Thr	Pseudomonas phage phiB1_1_39		predicted phage lysozyme
NODE_1_length_41714_cov_600.419	29856	snp	C	T	T:1138 C:0	CDS	+	1287/2625	429/874	synonymous_variant c.1287C>T p.Pro429Pro	Pseudomonas phage phiB1_1_39		predicted phage lysozyme
NODE_1_length_41714_cov_600.419	30260	snp	A	G	G:861 A:0	CDS	+	1691/2625	564/874	missense_variant c.1691A>G p.Asn564Ser	Pseudomonas phage phiB1_1_39		predicted phage lysozyme
NODE_1_length_41714_cov_600.419	31179	snp	C	T	T:1042 C:0	CDS	+	2610/2625	870/874	synonymous_variant c.2610C>T p.Ser870Ser	Pseudomonas phage phiB1_1_39		predicted phage lysozyme
NODE_1_length_41714_cov_600.419	31185	snp	T	C	C:1042 T:0	CDS	+	2616/2625	872/874	synonymous_variant c.2616T>C p.Arg872Arg	Pseudomonas phage phiB1_1_39		predicted phage lysozyme
NODE_1_length_41714_cov_600.419	31665	snp	G	A	A:1165 G:0	CDS	+	462/3033	154/1010	synonymous_variant c.462G>A p.Val154Val	Pseudomonas phage phiB1_1_40		Phage DNA ejectosome component Gp16, peptidoglycan lytic exotransglycosylase (EC 4.2.2.n1)
NODE_1_length_41714_cov_600.419	31809	snp	G	A	A:1147 G:0	CDS	+	606/3033	202/1010	synonymous_variant c.606G>A p.Thr202Thr	Pseudomonas phage phiB1_1_40		Phage DNA ejectosome component Gp16, peptidoglycan lytic exotransglycosylase (EC 4.2.2.n1)
NODE_1_length_41714_cov_600.419	34481	snp	T	C	C:1648 T:0	CDS	+	245/714	82/237	missense_variant c.245T>C p.Val82Ala	Pseudomonas phage phiB1_1_41		Phage tail fiber protein
NODE_1_length_41714_cov_600.419	36271	snp	C	T	T:1279 C:0	CDS	+	429/1686	143/561	synonymous_variant c.429C>T p.Phe143Phe	Pseudomonas phage phiB1_1_43		hypothetical protein
NODE_1_length_41714_cov_600.419	36385	snp	G	A	A:1303 G:0	CDS	+	543/1686	181/561	synonymous_variant c.543G>A p.Val181Val	Pseudomonas phage phiB1_1_43		hypothetical protein
NODE_1_length_41714_cov_600.419	36394	snp	T	C	C:1271 T:0	CDS	+	552/1686	184/561	synonymous_variant c.552T>C p.Tyr184Tyr	Pseudomonas phage phiB1_1_43		hypothetical protein
NODE_1_length_41714_cov_600.419	36418	snp	A	C	C:1217 A:2	CDS	+	576/1686	192/561	synonymous_variant c.576A>C p.Ile192Ile	Pseudomonas phage phiB1_1_43		hypothetical protein
NODE_1_length_41714_cov_600.419	37003	snp	T	C	C:1137 T:0	CDS	+	1161/1686	387/561	synonymous_variant c.1161T>C p.Gly387Gly	Pseudomonas phage phiB1_1_43		hypothetical protein
NODE_1_length_41714_cov_600.419	37039	snp	C	T	T:1121 C:1	CDS	+	1197/1686	399/561	synonymous_variant c.1197C>T p.Ser399Ser	Pseudomonas phage phiB1_1_43		hypothetical protein
NODE_1_length_41714_cov_600.419	39554	snp	T	C	C:1606 T:0	CDS	+	1680/1743	560/580	synonymous_variant c.1680T>C p.Ser560Ser	Pseudomonas phage phiB1_1_45		Phage terminase large subunit Gp19, DNA packaging
NODE_1_length_41714_cov_600.419	40318	snp	G	C	C:1535 G:4	CDS	+	30/336	10/111	synonymous_variant c.30G>C p.Val10Val	Pseudomonas phage phiB1_1_48		hypothetical protein
NODE_1_length_41714_cov_600.419	40495	snp	G	A	A:1200 G:1	CDS	+	207/336	69/111	synonymous_variant c.207G>A p.Lys69Lys	Pseudomonas phage phiB1_1_48		hypothetical protein
NODE_1_length_41714_cov_600.419	40527	snp	A	G	G:1191 A:0	CDS	+	239/336	80/111	missense_variant c.239A>G p.Glu80Gly	Pseudomonas phage phiB1_1_48		hypothetical protein
NODE_1_length_41714_cov_600.419	41492	del	TGGTATCTCTAGC	T	T:903 TGGTATCTCTAGC:0	CDS	+	209/219	70/72	frameshift_variant&stop_lost&splice_region_variant c.209_*1delGGTATCTCTAGC p.Trp70fs	Pseudomonas phage phiB1_1_52		hypothetical protein
NODE_1_length_41714_cov_600.419	41556	snp	G	T	T:1198 G:8	fasta_record	+			intergenic_region n.41556G>T
