# Supplementary material for: Molecular Characterization and Taxonomic Assignment of Three Phage Isolates from a Collection Infecting Pseudomonas syringae pv. actinidiae and P. syringae pv. phaseolicola from Northern Italy
Source: Viruses. 2021 Oct 15;13(10):2083. doi: 10.3390/v13102083 (PMC8537276; doi:10.3390/v13102083)
Supplement: Supplementary file 1 [file viruses-13-02083-s001.zip › Supplementary_proofs/Table S2 variant calling analysis between the genomes of pphageB1 and pphageBV7_2.xlsx]

## Sheet: Table_S2_Supplementary_material
CHROM	POS	TYPE	REF	ALT	EVIDENCE	FTYPE	STRAND	NT_POS	AA_POS	EFFECT	LOCUS_TAG	GENE	PRODUCT
NODE_1_length_41714_cov_600.419	849	complex	ACCC	GCCT	GCCT:553 ACCC:0	CDS	+	291/771	97/256	synonymous_variant c.291_294delACCCinsGCCT p.99	Pseudomonas phage phiB1_1_01		hypothetical protein
NODE_1_length_41714_cov_600.419	1200	snp	A	C	C:816 A:0	CDS	+	642/771	214/256	missense_variant c.642A>C p.Glu214Asp	Pseudomonas phage phiB1_1_01		hypothetical protein
NODE_1_length_41714_cov_600.419	1508	snp	T	G	G:27 T:1	CDS	+	183/348	61/115	missense_variant c.183T>G p.Asn61Lys	Pseudomonas phage phiB1_1_02		hypothetical protein
NODE_1_length_41714_cov_600.419	9727	snp	A	G	G:534 A:2	CDS	+	603/999	201/332	synonymous_variant c.603A>G p.Val201Val	Pseudomonas phage phiB1_1_16		DNA ligase, phage-associated
NODE_1_length_41714_cov_600.419	9733	snp	A	G	G:538 A:2	CDS	+	609/999	203/332	synonymous_variant c.609A>G p.Lys203Lys	Pseudomonas phage phiB1_1_16		DNA ligase, phage-associated
NODE_1_length_41714_cov_600.419	9958	complex	GGAC	TGAG	TGAG:19 GGAC:0	CDS	+	834/999	278/332	missense_variant c.834_837delGGACinsTGAG p.GluAsp278AspGlu	Pseudomonas phage phiB1_1_16		DNA ligase, phage-associated
NODE_1_length_41714_cov_600.419	14429	complex	TCTACTCTGGCG	ACCACT	ACCACT:453 TCTACTCTGGCG:0	CDS	+	904/1053	302/350	missense_variant&conservative_inframe_deletion c.904_915delTCTACTCTGGCGinsACCACT p.Ser302_Ala305delinsThrThr	Pseudomonas phage phiB1_1_21		hypothetical protein
NODE_1_length_41714_cov_600.419	14449	snp	C	T	T:544 C:0	CDS	+	924/1053	308/350	synonymous_variant c.924C>T p.Asp308Asp	Pseudomonas phage phiB1_1_21		hypothetical protein
NODE_1_length_41714_cov_600.419	14472	mnp	TC	CA	CA:536 TC:0	CDS	+	947/1053	316/350	missense_variant c.947_948delTCinsCA p.Val316Ala	Pseudomonas phage phiB1_1_21		hypothetical protein
NODE_1_length_41714_cov_600.419	14482	snp	G	A	A:579 G:0	CDS	+	957/1053	319/350	synonymous_variant c.957G>A p.Leu319Leu	Pseudomonas phage phiB1_1_21		hypothetical protein
NODE_1_length_41714_cov_600.419	14519	snp	T	C	C:569 T:0	CDS	+	994/1053	332/350	missense_variant c.994T>C p.Ser332Pro	Pseudomonas phage phiB1_1_21		hypothetical protein
NODE_1_length_41714_cov_600.419	16137	snp	T	C	C:714 T:2	CDS	+	72/1005	24/334	synonymous_variant c.72T>C p.Pro24Pro	Pseudomonas phage phiB1_1_25		Phage exonuclease
NODE_1_length_41714_cov_600.419	16151	snp	T	C	C:684 T:2	CDS	+	86/1005	29/334	missense_variant c.86T>C p.Val29Ala	Pseudomonas phage phiB1_1_25		Phage exonuclease
NODE_1_length_41714_cov_600.419	16332	snp	A	T	T:773 A:2	CDS	+	267/1005	89/334	synonymous_variant c.267A>T p.Pro89Pro	Pseudomonas phage phiB1_1_25		Phage exonuclease
NODE_1_length_41714_cov_600.419	17983	snp	A	C	C:857 A:4	CDS	+	186/189	62/62	synonymous_variant c.186A>C p.Leu62Leu	Pseudomonas phage phiB1_1_28		hypothetical protein
NODE_1_length_41714_cov_600.419	22005	snp	C	G	G:752 C:3	CDS	+	465/1563	155/520	synonymous_variant c.465C>G p.Arg155Arg	Pseudomonas phage phiB1_1_33		Phage collar, head-to-tail connector protein Gp8
NODE_1_length_41714_cov_600.419	22032	snp	T	C	C:726 T:1	CDS	+	492/1563	164/520	synonymous_variant c.492T>C p.Ala164Ala	Pseudomonas phage phiB1_1_33		Phage collar, head-to-tail connector protein Gp8
NODE_1_length_41714_cov_600.419	22101	snp	C	T	T:736 C:1	CDS	+	561/1563	187/520	synonymous_variant c.561C>T p.Ala187Ala	Pseudomonas phage phiB1_1_33		Phage collar, head-to-tail connector protein Gp8
NODE_1_length_41714_cov_600.419	22107	snp	T	C	C:722 T:1	CDS	+	567/1563	189/520	synonymous_variant c.567T>C p.Tyr189Tyr	Pseudomonas phage phiB1_1_33		Phage collar, head-to-tail connector protein Gp8
NODE_1_length_41714_cov_600.419	22224	snp	T	C	C:721 T:1	CDS	+	684/1563	228/520	synonymous_variant c.684T>C p.Gly228Gly	Pseudomonas phage phiB1_1_33		Phage collar, head-to-tail connector protein Gp8
NODE_1_length_41714_cov_600.419	22263	snp	G	A	A:731 G:4	CDS	+	723/1563	241/520	synonymous_variant c.723G>A p.Leu241Leu	Pseudomonas phage phiB1_1_33		Phage collar, head-to-tail connector protein Gp8
NODE_1_length_41714_cov_600.419	22545	complex	AGAC	GGAA	GGAA:737 AGAC:0	CDS	+	1005/1563	335/520	missense_variant c.1005_1008delAGACinsGGAA p.Asp336Glu	Pseudomonas phage phiB1_1_33		Phage collar, head-to-tail connector protein Gp8
NODE_1_length_41714_cov_600.419	22653	snp	A	C	C:721 A:0	CDS	+	1113/1563	371/520	synonymous_variant c.1113A>C p.Arg371Arg	Pseudomonas phage phiB1_1_33		Phage collar, head-to-tail connector protein Gp8
NODE_1_length_41714_cov_600.419	22749	snp	G	A	A:763 G:1	CDS	+	1209/1563	403/520	synonymous_variant c.1209G>A p.Gln403Gln	Pseudomonas phage phiB1_1_33		Phage collar, head-to-tail connector protein Gp8
NODE_1_length_41714_cov_600.419	23198	snp	T	C	C:792 T:0	fasta_record	+			intergenic_region n.23198T>C
NODE_1_length_41714_cov_600.419	23285	snp	G	A	A:833 G:0	CDS	+	9/714	3/237	synonymous_variant c.9G>A p.Ser3Ser	Pseudomonas phage phiB1_1_34		predicted phage capsid scaffolding protein
NODE_1_length_41714_cov_600.419	23465	snp	C	T	T:891 C:0	CDS	+	189/714	63/237	synonymous_variant c.189C>T p.Leu63Leu	Pseudomonas phage phiB1_1_34		predicted phage capsid scaffolding protein
NODE_1_length_41714_cov_600.419	23471	snp	A	G	G:918 A:0	CDS	+	195/714	65/237	synonymous_variant c.195A>G p.Ala65Ala	Pseudomonas phage phiB1_1_34		predicted phage capsid scaffolding protein
NODE_1_length_41714_cov_600.419	23486	snp	C	T	T:885 C:0	CDS	+	210/714	70/237	synonymous_variant c.210C>T p.Asn70Asn	Pseudomonas phage phiB1_1_34		predicted phage capsid scaffolding protein
NODE_1_length_41714_cov_600.419	23495	snp	T	C	C:906 T:0	CDS	+	219/714	73/237	synonymous_variant c.219T>C p.Asp73Asp	Pseudomonas phage phiB1_1_34		predicted phage capsid scaffolding protein
NODE_1_length_41714_cov_600.419	23501	snp	G	A	A:896 G:1	CDS	+	225/714	75/237	synonymous_variant c.225G>A p.Ala75Ala	Pseudomonas phage phiB1_1_34		predicted phage capsid scaffolding protein
NODE_1_length_41714_cov_600.419	23531	snp	A	T	T:900 A:2	CDS	+	255/714	85/237	synonymous_variant c.255A>T p.Gly85Gly	Pseudomonas phage phiB1_1_34		predicted phage capsid scaffolding protein
NODE_1_length_41714_cov_600.419	23573	snp	A	G	G:912 A:0	CDS	+	297/714	99/237	synonymous_variant c.297A>G p.Leu99Leu	Pseudomonas phage phiB1_1_34		predicted phage capsid scaffolding protein
NODE_1_length_41714_cov_600.419	25014	snp	C	T	T:871 C:0	CDS	+	936/999	312/332	synonymous_variant c.936C>T p.Tyr312Tyr	Pseudomonas phage phiB1_1_35		Phage major capsid protein Gp10A
NODE_1_length_41714_cov_600.419	25044	snp	C	T	T:813 C:0	CDS	+	966/999	322/332	synonymous_variant c.966C>T p.Ala322Ala	Pseudomonas phage phiB1_1_35		Phage major capsid protein Gp10A
NODE_1_length_41714_cov_600.419	25191	snp	T	C	C:854 T:0	CDS	+	60/555	20/184	synonymous_variant c.60T>C p.Thr20Thr	Pseudomonas phage phiB1_1_36		predicted phage tail tubular protein A
NODE_1_length_41714_cov_600.419	26545	snp	G	A	A:761 G:1	CDS	+	853/2337	285/778	missense_variant c.853G>A p.Asp285Asn	Pseudomonas phage phiB1_1_37		predicted phage tail tubular protein B
NODE_1_length_41714_cov_600.419	26805	snp	T	C	C:808 T:1	CDS	+	1113/2337	371/778	synonymous_variant c.1113T>C p.Asn371Asn	Pseudomonas phage phiB1_1_37		predicted phage tail tubular protein B
NODE_1_length_41714_cov_600.419	26812	snp	C	A	A:829 C:1	CDS	+	1120/2337	374/778	synonymous_variant c.1120C>A p.Arg374Arg	Pseudomonas phage phiB1_1_37		predicted phage tail tubular protein B
NODE_1_length_41714_cov_600.419	26835	snp	A	G	G:812 A:1	CDS	+	1143/2337	381/778	synonymous_variant c.1143A>G p.Ser381Ser	Pseudomonas phage phiB1_1_37		predicted phage tail tubular protein B
NODE_1_length_41714_cov_600.419	26868	snp	C	T	T:796 C:1	CDS	+	1176/2337	392/778	synonymous_variant c.1176C>T p.Ala392Ala	Pseudomonas phage phiB1_1_37		predicted phage tail tubular protein B
NODE_1_length_41714_cov_600.419	26937	snp	T	C	C:869 T:1	CDS	+	1245/2337	415/778	synonymous_variant c.1245T>C p.Ser415Ser	Pseudomonas phage phiB1_1_37		predicted phage tail tubular protein B
NODE_1_length_41714_cov_600.419	26958	complex	TCCG	CCCA	CCCA:865 TCCG:0	CDS	+	1266/2337	422/778	synonymous_variant c.1266_1269delTCCGinsCCCA p.424	Pseudomonas phage phiB1_1_37		predicted phage tail tubular protein B
NODE_1_length_41714_cov_600.419	26991	snp	C	T	T:939 C:0	CDS	+	1299/2337	433/778	synonymous_variant c.1299C>T p.Ala433Ala	Pseudomonas phage phiB1_1_37		predicted phage tail tubular protein B
NODE_1_length_41714_cov_600.419	27000	snp	A	C	C:915 A:2	CDS	+	1308/2337	436/778	synonymous_variant c.1308A>C p.Ala436Ala	Pseudomonas phage phiB1_1_37		predicted phage tail tubular protein B
NODE_1_length_41714_cov_600.419	27039	snp	G	T	T:907 G:1	CDS	+	1347/2337	449/778	synonymous_variant c.1347G>T p.Pro449Pro	Pseudomonas phage phiB1_1_37		predicted phage tail tubular protein B
NODE_1_length_41714_cov_600.419	27084	snp	G	A	A:863 G:0	CDS	+	1392/2337	464/778	synonymous_variant c.1392G>A p.Leu464Leu	Pseudomonas phage phiB1_1_37		predicted phage tail tubular protein B
NODE_1_length_41714_cov_600.419	27096	snp	T	C	C:836 T:1	CDS	+	1404/2337	468/778	synonymous_variant c.1404T>C p.Gly468Gly	Pseudomonas phage phiB1_1_37		predicted phage tail tubular protein B
NODE_1_length_41714_cov_600.419	27114	snp	C	T	T:806 C:0	CDS	+	1422/2337	474/778	synonymous_variant c.1422C>T p.Pro474Pro	Pseudomonas phage phiB1_1_37		predicted phage tail tubular protein B
NODE_1_length_41714_cov_600.419	27123	snp	T	C	C:799 T:0	CDS	+	1431/2337	477/778	synonymous_variant c.1431T>C p.Tyr477Tyr	Pseudomonas phage phiB1_1_37		predicted phage tail tubular protein B
NODE_1_length_41714_cov_600.419	27132	snp	T	C	C:822 T:0	CDS	+	1440/2337	480/778	synonymous_variant c.1440T>C p.Ser480Ser	Pseudomonas phage phiB1_1_37		predicted phage tail tubular protein B
NODE_1_length_41714_cov_600.419	27171	snp	A	C	C:804 A:0	CDS	+	1479/2337	493/778	synonymous_variant c.1479A>C p.Arg493Arg	Pseudomonas phage phiB1_1_37		predicted phage tail tubular protein B
NODE_1_length_41714_cov_600.419	27220	snp	A	G	G:865 A:0	CDS	+	1528/2337	510/778	missense_variant c.1528A>G p.Ile510Val	Pseudomonas phage phiB1_1_37		predicted phage tail tubular protein B
NODE_1_length_41714_cov_600.419	27252	snp	G	A	A:789 G:0	CDS	+	1560/2337	520/778	synonymous_variant c.1560G>A p.Glu520Glu	Pseudomonas phage phiB1_1_37		predicted phage tail tubular protein B
NODE_1_length_41714_cov_600.419	27342	snp	G	T	T:802 G:0	CDS	+	1650/2337	550/778	synonymous_variant c.1650G>T p.Ala550Ala	Pseudomonas phage phiB1_1_37		predicted phage tail tubular protein B
NODE_1_length_41714_cov_600.419	27408	snp	T	C	C:778 T:0	CDS	+	1716/2337	572/778	synonymous_variant c.1716T>C p.Ile572Ile	Pseudomonas phage phiB1_1_37		predicted phage tail tubular protein B
NODE_1_length_41714_cov_600.419	27450	snp	T	C	C:731 T:0	CDS	+	1758/2337	586/778	synonymous_variant c.1758T>C p.Pro586Pro	Pseudomonas phage phiB1_1_37		predicted phage tail tubular protein B
NODE_1_length_41714_cov_600.419	27477	snp	A	G	G:784 A:0	CDS	+	1785/2337	595/778	synonymous_variant c.1785A>G p.Thr595Thr	Pseudomonas phage phiB1_1_37		predicted phage tail tubular protein B
NODE_1_length_41714_cov_600.419	27594	snp	T	G	G:769 T:0	CDS	+	1902/2337	634/778	synonymous_variant c.1902T>G p.Ala634Ala	Pseudomonas phage phiB1_1_37		predicted phage tail tubular protein B
NODE_1_length_41714_cov_600.419	27660	snp	C	T	T:765 C:0	CDS	+	1968/2337	656/778	synonymous_variant c.1968C>T p.Val656Val	Pseudomonas phage phiB1_1_37		predicted phage tail tubular protein B
NODE_1_length_41714_cov_600.419	27690	snp	C	T	T:764 C:1	CDS	+	1998/2337	666/778	synonymous_variant c.1998C>T p.Leu666Leu	Pseudomonas phage phiB1_1_37		predicted phage tail tubular protein B
NODE_1_length_41714_cov_600.419	27696	snp	A	G	G:737 A:1	CDS	+	2004/2337	668/778	synonymous_variant c.2004A>G p.Pro668Pro	Pseudomonas phage phiB1_1_37		predicted phage tail tubular protein B
NODE_1_length_41714_cov_600.419	27744	snp	T	C	C:716 T:0	CDS	+	2052/2337	684/778	synonymous_variant c.2052T>C p.Ala684Ala	Pseudomonas phage phiB1_1_37		predicted phage tail tubular protein B
NODE_1_length_41714_cov_600.419	27750	snp	T	A	A:727 T:4	CDS	+	2058/2337	686/778	synonymous_variant c.2058T>A p.Leu686Leu	Pseudomonas phage phiB1_1_37		predicted phage tail tubular protein B
NODE_1_length_41714_cov_600.419	27777	snp	T	C	C:677 T:0	CDS	+	2085/2337	695/778	synonymous_variant c.2085T>C p.Asn695Asn	Pseudomonas phage phiB1_1_37		predicted phage tail tubular protein B
NODE_1_length_41714_cov_600.419	28216	snp	A	C	C:820 A:4	CDS	+	186/531	62/176	synonymous_variant c.186A>C p.Ser62Ser	Pseudomonas phage phiB1_1_38		Unclassified head protein
NODE_1_length_41714_cov_600.419	28222	snp	C	T	T:865 C:0	CDS	+	192/531	64/176	synonymous_variant c.192C>T p.Ala64Ala	Pseudomonas phage phiB1_1_38		Unclassified head protein
NODE_1_length_41714_cov_600.419	28243	snp	G	A	A:837 G:0	CDS	+	213/531	71/176	synonymous_variant c.213G>A p.Glu71Glu	Pseudomonas phage phiB1_1_38		Unclassified head protein
NODE_1_length_41714_cov_600.419	28635	snp	C	T	T:906 C:0	CDS	+	66/2625	22/874	synonymous_variant c.66C>T p.Leu22Leu	Pseudomonas phage phiB1_1_39		predicted phage lysozyme
NODE_1_length_41714_cov_600.419	29283	snp	A	G	G:912 A:0	CDS	+	714/2625	238/874	synonymous_variant c.714A>G p.Gln238Gln	Pseudomonas phage phiB1_1_39		predicted phage lysozyme
NODE_1_length_41714_cov_600.419	29350	snp	T	C	C:865 T:0	CDS	+	781/2625	261/874	synonymous_variant c.781T>C p.Leu261Leu	Pseudomonas phage phiB1_1_39		predicted phage lysozyme
NODE_1_length_41714_cov_600.419	29510	snp	G	A	A:701 G:0	CDS	+	941/2625	314/874	missense_variant c.941G>A p.Ser314Asn	Pseudomonas phage phiB1_1_39		predicted phage lysozyme
NODE_1_length_41714_cov_600.419	29541	snp	T	C	C:773 T:0	CDS	+	972/2625	324/874	synonymous_variant c.972T>C p.Arg324Arg	Pseudomonas phage phiB1_1_39		predicted phage lysozyme
NODE_1_length_41714_cov_600.419	29611	snp	G	A	A:749 G:0	CDS	+	1042/2625	348/874	missense_variant c.1042G>A p.Val348Met	Pseudomonas phage phiB1_1_39		predicted phage lysozyme
NODE_1_length_41714_cov_600.419	29662	snp	T	C	C:785 T:0	CDS	+	1093/2625	365/874	synonymous_variant c.1093T>C p.Leu365Leu	Pseudomonas phage phiB1_1_39		predicted phage lysozyme
NODE_1_length_41714_cov_600.419	29730	snp	G	A	A:732 G:0	CDS	+	1161/2625	387/874	synonymous_variant c.1161G>A p.Leu387Leu	Pseudomonas phage phiB1_1_39		predicted phage lysozyme
NODE_1_length_41714_cov_600.419	29808	snp	C	T	T:850 C:2	CDS	+	1239/2625	413/874	synonymous_variant c.1239C>T p.Gly413Gly	Pseudomonas phage phiB1_1_39		predicted phage lysozyme
NODE_1_length_41714_cov_600.419	29829	snp	T	A	A:793 T:3	CDS	+	1260/2625	420/874	synonymous_variant c.1260T>A p.Ala420Ala	Pseudomonas phage phiB1_1_39		predicted phage lysozyme
NODE_1_length_41714_cov_600.419	29844	snp	C	T	T:816 C:0	CDS	+	1275/2625	425/874	synonymous_variant c.1275C>T p.Thr425Thr	Pseudomonas phage phiB1_1_39		predicted phage lysozyme
NODE_1_length_41714_cov_600.419	29856	snp	C	T	T:800 C:0	CDS	+	1287/2625	429/874	synonymous_variant c.1287C>T p.Pro429Pro	Pseudomonas phage phiB1_1_39		predicted phage lysozyme
NODE_1_length_41714_cov_600.419	30260	snp	A	G	G:732 A:0	CDS	+	1691/2625	564/874	missense_variant c.1691A>G p.Asn564Ser	Pseudomonas phage phiB1_1_39		predicted phage lysozyme
NODE_1_length_41714_cov_600.419	34481	snp	T	C	C:1020 T:1	CDS	+	245/714	82/237	missense_variant c.245T>C p.Val82Ala	Pseudomonas phage phiB1_1_41		Phage tail fiber protein
NODE_1_length_41714_cov_600.419	40052	snp	C	T	T:859 C:1	CDS	+	243/498	81/165	synonymous_variant c.243C>T p.Val81Val	Pseudomonas phage phiB1_1_47		Phage lysin, 1,4-beta-N-acetylmuramidase (EC 3.2.1.17) or lysozyme #Predicted periplasmic/membrane localization
NODE_1_length_41714_cov_600.419	40495	snp	G	A	A:865 G:1	CDS	+	207/336	69/111	synonymous_variant c.207G>A p.Lys69Lys	Pseudomonas phage phiB1_1_48		hypothetical protein
NODE_1_length_41714_cov_600.419	41350	del	TC	T	T:766 TC:2	CDS	+	72/219	24/72	frameshift_variant c.72delC p.Met25fs	Pseudomonas phage phiB1_1_52		hypothetical protein
NODE_1_length_41714_cov_600.419	41379	snp	G	A	A:865 G:0	CDS	+	95/219	32/72	missense_variant c.95G>A p.Arg32Lys	Pseudomonas phage phiB1_1_52		hypothetical protein
NODE_1_length_41714_cov_600.419	41385	snp	T	C	C:819 T:0	CDS	+	101/219	34/72	missense_variant c.101T>C p.Val34Ala	Pseudomonas phage phiB1_1_52		hypothetical protein
NODE_1_length_41714_cov_600.419	41556	snp	G	T	T:687 G:2	fasta_record	+			intergenic_region n.41556G>T
NODE_1_length_41714_cov_600.419	41637	del	TTGTGTTCAGGTCTGTGTTCAGGTC	T	T:121 TTGTGTTCAGGTCTGTGTTCAGGTC:0	fasta_record	+			intergenic_region n.41638_41661delTGTGTTCAGGTCTGTGTTCAGGTC
