# Supplementary material for: Molecular Characterization and Taxonomic Assignment of Three Phage Isolates from a Collection Infecting Pseudomonas syringae pv. actinidiae and P. syringae pv. phaseolicola from Northern Italy
Source: Viruses. 2021 Oct 15;13(10):2083. doi: 10.3390/v13102083 (PMC8537276; doi:10.3390/v13102083)
Supplement: Supplementary file 1 [file viruses-13-02083-s001.zip › Supplementary_proofs/Table S3 variant calling analysis between the genomes of pphageB1 and pphageT1_2.xlsx]

## Sheet: Table_S3_Supplementary_material
CHROM	POS	TYPE	REF	ALT	EVIDENCE	FTYPE	STRAND	NT_POS	AA_POS	EFFECT	LOCUS_TAG	GENE	PRODUCT
NODE_1_length_41714_cov_600.419	82	snp	T	C	C:12 T:0	fasta_record	+			intergenic_region n.82T>C
NODE_1_length_41714_cov_600.419	849	complex	ACCC	GCCT	GCCT:804 ACCC:0	CDS	+	291/771	97/256	synonymous_variant c.291_294delACCCinsGCCT p.99	Pseudomonas phage phiB1_1_01		hypothetical protein
NODE_1_length_41714_cov_600.419	1200	snp	A	C	C:1236 A:2	CDS	+	642/771	214/256	missense_variant c.642A>C p.Glu214Asp	Pseudomonas phage phiB1_1_01		hypothetical protein
NODE_1_length_41714_cov_600.419	1508	snp	T	G	G:57 T:0	CDS	+	183/348	61/115	missense_variant c.183T>G p.Asn61Lys	Pseudomonas phage phiB1_1_02		hypothetical protein
NODE_1_length_41714_cov_600.419	1646	snp	A	T	T:30 A:2	CDS	+	321/348	107/115	missense_variant c.321A>T p.Lys107Asn	Pseudomonas phage phiB1_1_02		hypothetical protein
NODE_1_length_41714_cov_600.419	11632	snp	G	A	A:911 G:0	CDS	+	1389/1410	463/469	synonymous_variant c.1389G>A p.Ser463Ser	Pseudomonas phage phiB1_1_17		DNA polymerase I (EC 2.7.7.7)
NODE_1_length_41714_cov_600.419	13470	snp	A	C	C:1026 A:5	CDS	+	197/216	66/71	missense_variant c.197A>C p.Asp66Ala	Pseudomonas phage phiB1_1_20		hypothetical protein
NODE_1_length_41714_cov_600.419	14913	snp	C	T	T:1325 C:2	CDS	+	195/837	65/278	synonymous_variant c.195C>T p.Asp65Asp	Pseudomonas phage phiB1_1_23		Phage exonuclease (EC 3.1.11.3)
NODE_1_length_41714_cov_600.419	14979	snp	G	A	A:1149 G:0	CDS	+	261/837	87/278	synonymous_variant c.261G>A p.Glu87Glu	Pseudomonas phage phiB1_1_23		Phage exonuclease (EC 3.1.11.3)
NODE_1_length_41714_cov_600.419	15021	snp	C	T	T:1196 C:2	CDS	+	303/837	101/278	synonymous_variant c.303C>T p.Asp101Asp	Pseudomonas phage phiB1_1_23		Phage exonuclease (EC 3.1.11.3)
NODE_1_length_41714_cov_600.419	15519	snp	A	G	G:1326 A:0	CDS	+	801/837	267/278	synonymous_variant c.801A>G p.Arg267Arg	Pseudomonas phage phiB1_1_23		Phage exonuclease (EC 3.1.11.3)
NODE_1_length_41714_cov_600.419	15534	snp	T	G	G:1287 T:4	CDS	+	816/837	272/278	missense_variant c.816T>G p.Asp272Glu	Pseudomonas phage phiB1_1_23		Phage exonuclease (EC 3.1.11.3)
NODE_1_length_41714_cov_600.419	16137	snp	T	C	C:1085 T:0	CDS	+	72/1005	24/334	synonymous_variant c.72T>C p.Pro24Pro	Pseudomonas phage phiB1_1_25		Phage exonuclease
NODE_1_length_41714_cov_600.419	16151	snp	T	C	C:1037 T:0	CDS	+	86/1005	29/334	missense_variant c.86T>C p.Val29Ala	Pseudomonas phage phiB1_1_25		Phage exonuclease
NODE_1_length_41714_cov_600.419	16332	snp	A	T	T:1134 A:7	CDS	+	267/1005	89/334	synonymous_variant c.267A>T p.Pro89Pro	Pseudomonas phage phiB1_1_25		Phage exonuclease
NODE_1_length_41714_cov_600.419	17983	snp	A	C	C:1059 A:2	CDS	+	186/189	62/62	synonymous_variant c.186A>C p.Leu62Leu	Pseudomonas phage phiB1_1_28		hypothetical protein
NODE_1_length_41714_cov_600.419	20578	snp	A	G	G:887 A:0	CDS	+	102/204	34/67	synonymous_variant c.102A>G p.Thr34Thr	Pseudomonas phage phiB1_1_30		hypothetical protein
NODE_1_length_41714_cov_600.419	20584	snp	C	T	T:872 C:0	CDS	+	108/204	36/67	synonymous_variant c.108C>T p.Ser36Ser	Pseudomonas phage phiB1_1_30		hypothetical protein
NODE_1_length_41714_cov_600.419	20668	snp	C	T	T:840 C:0	CDS	+	192/204	64/67	synonymous_variant c.192C>T p.Arg64Arg	Pseudomonas phage phiB1_1_30		hypothetical protein
NODE_1_length_41714_cov_600.419	20711	snp	C	T	T:973 C:0	CDS	+	42/453	14/150	synonymous_variant c.42C>T p.Ser14Ser	Pseudomonas phage phiB1_1_31		hypothetical protein
NODE_1_length_41714_cov_600.419	20730	snp	T	C	C:935 T:0	CDS	+	61/453	21/150	missense_variant c.61T>C p.Ser21Pro	Pseudomonas phage phiB1_1_31		hypothetical protein
NODE_1_length_41714_cov_600.419	20970	snp	A	C	C:1065 A:3	CDS	+	301/453	101/150	synonymous_variant c.301A>C p.Arg101Arg	Pseudomonas phage phiB1_1_31		hypothetical protein
NODE_1_length_41714_cov_600.419	21021	snp	C	A	A:1035 C:0	CDS	+	352/453	118/150	missense_variant c.352C>A p.Leu118Met	Pseudomonas phage phiB1_1_31		hypothetical protein
NODE_1_length_41714_cov_600.419	21044	snp	C	T	T:963 C:0	CDS	+	375/453	125/150	synonymous_variant c.375C>T p.Gly125Gly	Pseudomonas phage phiB1_1_31		hypothetical protein
NODE_1_length_41714_cov_600.419	21131	snp	G	A	A:876 G:0	CDS	+	31/441	11/146	missense_variant c.31G>A p.Ala11Thr	Pseudomonas phage phiB1_1_32		predicted phage virion structural protein
NODE_1_length_41714_cov_600.419	21175	snp	A	G	G:935 A:0	CDS	+	75/441	25/146	synonymous_variant c.75A>G p.Ser25Ser	Pseudomonas phage phiB1_1_32		predicted phage virion structural protein
NODE_1_length_41714_cov_600.419	21235	snp	G	A	A:920 G:1	CDS	+	135/441	45/146	synonymous_variant c.135G>A p.Ala45Ala	Pseudomonas phage phiB1_1_32		predicted phage virion structural protein
NODE_1_length_41714_cov_600.419	21253	snp	A	T	T:885 A:2	CDS	+	153/441	51/146	synonymous_variant c.153A>T p.Gly51Gly	Pseudomonas phage phiB1_1_32		predicted phage virion structural protein
NODE_1_length_41714_cov_600.419	21259	snp	T	C	C:895 T:0	CDS	+	159/441	53/146	synonymous_variant c.159T>C p.Thr53Thr	Pseudomonas phage phiB1_1_32		predicted phage virion structural protein
NODE_1_length_41714_cov_600.419	21307	snp	G	A	A:978 G:0	CDS	+	207/441	69/146	synonymous_variant c.207G>A p.Ala69Ala	Pseudomonas phage phiB1_1_32		predicted phage virion structural protein
NODE_1_length_41714_cov_600.419	21325	snp	T	C	C:1016 T:1	CDS	+	225/441	75/146	synonymous_variant c.225T>C p.Gly75Gly	Pseudomonas phage phiB1_1_32		predicted phage virion structural protein
NODE_1_length_41714_cov_600.419	21337	snp	A	C	C:1007 A:3	CDS	+	237/441	79/146	synonymous_variant c.237A>C p.Ala79Ala	Pseudomonas phage phiB1_1_32		predicted phage virion structural protein
NODE_1_length_41714_cov_600.419	22086	snp	A	G	G:1187 A:1	CDS	+	546/1563	182/520	synonymous_variant c.546A>G p.Pro182Pro	Pseudomonas phage phiB1_1_33		Phage collar, head-to-tail connector protein Gp8
NODE_1_length_41714_cov_600.419	22179	snp	C	T	T:1080 C:1	CDS	+	639/1563	213/520	synonymous_variant c.639C>T p.Pro213Pro	Pseudomonas phage phiB1_1_33		Phage collar, head-to-tail connector protein Gp8
NODE_1_length_41714_cov_600.419	24198	snp	A	G	G:1134 A:0	CDS	+	120/999	40/332	synonymous_variant c.120A>G p.Leu40Leu	Pseudomonas phage phiB1_1_35		Phage major capsid protein Gp10A
NODE_1_length_41714_cov_600.419	24207	snp	G	T	T:1213 G:0	CDS	+	129/999	43/332	synonymous_variant c.129G>T p.Val43Val	Pseudomonas phage phiB1_1_35		Phage major capsid protein Gp10A
NODE_1_length_41714_cov_600.419	24276	snp	C	T	T:1119 C:0	CDS	+	198/999	66/332	synonymous_variant c.198C>T p.Gly66Gly	Pseudomonas phage phiB1_1_35		Phage major capsid protein Gp10A
NODE_1_length_41714_cov_600.419	24342	snp	A	G	G:1178 A:0	CDS	+	264/999	88/332	synonymous_variant c.264A>G p.Val88Val	Pseudomonas phage phiB1_1_35		Phage major capsid protein Gp10A
NODE_1_length_41714_cov_600.419	24357	snp	T	C	C:1234 T:0	CDS	+	279/999	93/332	synonymous_variant c.279T>C p.Tyr93Tyr	Pseudomonas phage phiB1_1_35		Phage major capsid protein Gp10A
NODE_1_length_41714_cov_600.419	24366	snp	C	T	T:1080 C:0	CDS	+	288/999	96/332	synonymous_variant c.288C>T p.His96His	Pseudomonas phage phiB1_1_35		Phage major capsid protein Gp10A
NODE_1_length_41714_cov_600.419	24400	snp	C	T	T:1141 C:0	CDS	+	322/999	108/332	synonymous_variant c.322C>T p.Leu108Leu	Pseudomonas phage phiB1_1_35		Phage major capsid protein Gp10A
NODE_1_length_41714_cov_600.419	24420	snp	T	C	C:1133 T:0	CDS	+	342/999	114/332	synonymous_variant c.342T>C p.Ile114Ile	Pseudomonas phage phiB1_1_35		Phage major capsid protein Gp10A
NODE_1_length_41714_cov_600.419	24432	snp	T	C	C:1174 T:0	CDS	+	354/999	118/332	synonymous_variant c.354T>C p.Asp118Asp	Pseudomonas phage phiB1_1_35		Phage major capsid protein Gp10A
NODE_1_length_41714_cov_600.419	25242	complex	TGAGT	GGAGG	GGAGG:940 TGAGT:0	CDS	+	111/555	37/184	missense_variant c.111_115delTGAGTinsGGAGG p.AspGluSer37GluGluAla	Pseudomonas phage phiB1_1_36		predicted phage tail tubular protein A
NODE_1_length_41714_cov_600.419	25266	snp	G	A	A:1046 G:1	CDS	+	135/555	45/184	synonymous_variant c.135G>A p.Ser45Ser	Pseudomonas phage phiB1_1_36		predicted phage tail tubular protein A
NODE_1_length_41714_cov_600.419	25303	snp	C	T	T:884 C:0	CDS	+	172/555	58/184	synonymous_variant c.172C>T p.Leu58Leu	Pseudomonas phage phiB1_1_36		predicted phage tail tubular protein A
NODE_1_length_41714_cov_600.419	25320	complex	TGGT	CGGC	CGGC:867 TGGT:0	CDS	+	189/555	63/184	synonymous_variant c.189_192delTGGTinsCGGC p.65	Pseudomonas phage phiB1_1_36		predicted phage tail tubular protein A
NODE_1_length_41714_cov_600.419	25347	snp	C	T	T:838 C:0	CDS	+	216/555	72/184	synonymous_variant c.216C>T p.Cys72Cys	Pseudomonas phage phiB1_1_36		predicted phage tail tubular protein A
NODE_1_length_41714_cov_600.419	25362	snp	A	G	G:794 A:0	CDS	+	231/555	77/184	synonymous_variant c.231A>G p.Pro77Pro	Pseudomonas phage phiB1_1_36		predicted phage tail tubular protein A
NODE_1_length_41714_cov_600.419	25402	snp	T	G	G:765 T:0	CDS	+	271/555	91/184	missense_variant c.271T>G p.Ser91Ala	Pseudomonas phage phiB1_1_36		predicted phage tail tubular protein A
NODE_1_length_41714_cov_600.419	25416	snp	C	T	T:691 C:0	CDS	+	285/555	95/184	synonymous_variant c.285C>T p.Gly95Gly	Pseudomonas phage phiB1_1_36		predicted phage tail tubular protein A
NODE_1_length_41714_cov_600.419	25422	snp	A	G	G:655 A:0	CDS	+	291/555	97/184	synonymous_variant c.291A>G p.Thr97Thr	Pseudomonas phage phiB1_1_36		predicted phage tail tubular protein A
NODE_1_length_41714_cov_600.419	25428	complex	ACGC	GCGT	GCGT:572 ACGC:0	CDS	+	297/555	99/184	synonymous_variant c.297_300delACGCinsGCGT p.101	Pseudomonas phage phiB1_1_36		predicted phage tail tubular protein A
NODE_1_length_41714_cov_600.419	25437	complex	TGTGGTG	GGTAGTA	GGTAGTA:552 TGTGGTG:0	CDS	+	306/555	102/184	synonymous_variant c.306_312delTGTGGTGinsGGTAGTA p.105	Pseudomonas phage phiB1_1_36		predicted phage tail tubular protein A
NODE_1_length_41714_cov_600.419	25455	complex	CCAA	TCAG	TCAG:583 CCAA:0	CDS	+	324/555	108/184	synonymous_variant c.324_327delCCAAinsTCAG p.110	Pseudomonas phage phiB1_1_36		predicted phage tail tubular protein A
NODE_1_length_41714_cov_600.419	25467	complex	GTTCGAAGAGT	TTTTGACGAGC	TTTTGACGAGC:478 GTTCGAAGAGT:0	CDS	+	336/555	112/184	missense_variant c.336_346delGTTCGAAGAGTinsTTTTGACGAGC p.Glu114Asp	Pseudomonas phage phiB1_1_36		predicted phage tail tubular protein A
NODE_1_length_41714_cov_600.419	25485	complex	AGTC	GGTT	GGTT:527 AGTC:0	CDS	+	354/555	118/184	synonymous_variant c.354_357delAGTCinsGGTT p.120	Pseudomonas phage phiB1_1_36		predicted phage tail tubular protein A
NODE_1_length_41714_cov_600.419	25500	mnp	GA	CG	CG:547 GA:0	CDS	+	369/555	123/184	missense_variant c.369_370delGAinsCG p.Ile124Val	Pseudomonas phage phiB1_1_36		predicted phage tail tubular protein A
NODE_1_length_41714_cov_600.419	25512	complex	CGCC	TGCT	TGCT:461 CGCC:0	CDS	+	381/555	127/184	synonymous_variant c.381_384delCGCCinsTGCT p.129	Pseudomonas phage phiB1_1_36		predicted phage tail tubular protein A
NODE_1_length_41714_cov_600.419	25524	complex	CACATAC	TACGTAT	TACGTAT:343 CACATAC:0	CDS	+	393/555	131/184	synonymous_variant c.393_399delCACATACinsTACGTAT p.134	Pseudomonas phage phiB1_1_36		predicted phage tail tubular protein A
NODE_1_length_41714_cov_600.419	25554	snp	C	T	T:476 C:0	CDS	+	423/555	141/184	synonymous_variant c.423C>T p.Asp141Asp	Pseudomonas phage phiB1_1_36		predicted phage tail tubular protein A
NODE_1_length_41714_cov_600.419	25566	snp	C	T	T:486 C:0	CDS	+	435/555	145/184	synonymous_variant c.435C>T p.Asn145Asn	Pseudomonas phage phiB1_1_36		predicted phage tail tubular protein A
NODE_1_length_41714_cov_600.419	25638	snp	C	T	T:273 C:0	CDS	+	507/555	169/184	synonymous_variant c.507C>T p.Ser169Ser	Pseudomonas phage phiB1_1_36		predicted phage tail tubular protein A
NODE_1_length_41714_cov_600.419	25693	snp	A	G	G:72 A:0	CDS	+	2337-01-01	1/778	initiator_codon_variant c.1A>G p.Met1?	Pseudomonas phage phiB1_1_37		predicted phage tail tubular protein B
NODE_1_length_41714_cov_600.419	25707	snp	C	T	T:41 C:0	CDS	+	15/2337	5/778	synonymous_variant c.15C>T p.Asn5Asn	Pseudomonas phage phiB1_1_37		predicted phage tail tubular protein B
NODE_1_length_41714_cov_600.419	25773	complex	CCAGC	TCAGT	TCAGT:311 CCAGC:0	CDS	+	81/2337	27/778	synonymous_variant c.81_85delCCAGCinsTCAGT p.30	Pseudomonas phage phiB1_1_37		predicted phage tail tubular protein B
NODE_1_length_41714_cov_600.419	25800	complex	ATCC	CTCT	CTCT:414 ATCC:0	CDS	+	108/2337	36/778	synonymous_variant c.108_111delATCCinsCTCT p.38	Pseudomonas phage phiB1_1_37		predicted phage tail tubular protein B
NODE_1_length_41714_cov_600.419	25818	snp	G	C	C:530 G:0	CDS	+	126/2337	42/778	synonymous_variant c.126G>C p.Gly42Gly	Pseudomonas phage phiB1_1_37		predicted phage tail tubular protein B
NODE_1_length_41714_cov_600.419	25830	snp	A	G	G:574 A:0	CDS	+	138/2337	46/778	synonymous_variant c.138A>G p.Arg46Arg	Pseudomonas phage phiB1_1_37		predicted phage tail tubular protein B
NODE_1_length_41714_cov_600.419	25836	complex	TGTA	CGTG	CGTG:557 TGTA:0	CDS	+	144/2337	48/778	synonymous_variant c.144_147delTGTAinsCGTG p.50	Pseudomonas phage phiB1_1_37		predicted phage tail tubular protein B
NODE_1_length_41714_cov_600.419	25851	snp	G	T	T:620 G:0	CDS	+	159/2337	53/778	synonymous_variant c.159G>T p.Ala53Ala	Pseudomonas phage phiB1_1_37		predicted phage tail tubular protein B
NODE_1_length_41714_cov_600.419	25877	snp	T	C	C:658 T:0	CDS	+	185/2337	62/778	missense_variant c.185T>C p.Val62Ala	Pseudomonas phage phiB1_1_37		predicted phage tail tubular protein B
NODE_1_length_41714_cov_600.419	25964	mnp	CA	AG	AG:789 CA:0	CDS	+	272/2337	91/778	missense_variant c.272_273delCAinsAG p.Ala91Glu	Pseudomonas phage phiB1_1_37		predicted phage tail tubular protein B
NODE_1_length_41714_cov_600.419	26008	snp	T	C	C:947 T:0	CDS	+	316/2337	106/778	synonymous_variant c.316T>C p.Leu106Leu	Pseudomonas phage phiB1_1_37		predicted phage tail tubular protein B
NODE_1_length_41714_cov_600.419	26015	snp	G	C	C:919 G:0	CDS	+	323/2337	108/778	missense_variant c.323G>C p.Gly108Ala	Pseudomonas phage phiB1_1_37		predicted phage tail tubular protein B
NODE_1_length_41714_cov_600.419	26025	complex	CCGC	ACGT	ACGT:881 CCGC:0	CDS	+	333/2337	111/778	synonymous_variant c.333_336delCCGCinsACGT p.113	Pseudomonas phage phiB1_1_37		predicted phage tail tubular protein B
NODE_1_length_41714_cov_600.419	26088	snp	C	G	G:947 C:1	CDS	+	396/2337	132/778	synonymous_variant c.396C>G p.Pro132Pro	Pseudomonas phage phiB1_1_37		predicted phage tail tubular protein B
NODE_1_length_41714_cov_600.419	26134	snp	T	C	C:957 T:0	CDS	+	442/2337	148/778	synonymous_variant c.442T>C p.Leu148Leu	Pseudomonas phage phiB1_1_37		predicted phage tail tubular protein B
NODE_1_length_41714_cov_600.419	26160	snp	T	C	C:880 T:0	CDS	+	468/2337	156/778	synonymous_variant c.468T>C p.Ala156Ala	Pseudomonas phage phiB1_1_37		predicted phage tail tubular protein B
NODE_1_length_41714_cov_600.419	26175	snp	G	A	A:933 G:0	CDS	+	483/2337	161/778	synonymous_variant c.483G>A p.Lys161Lys	Pseudomonas phage phiB1_1_37		predicted phage tail tubular protein B
NODE_1_length_41714_cov_600.419	26235	snp	G	A	A:934 G:0	CDS	+	543/2337	181/778	synonymous_variant c.543G>A p.Thr181Thr	Pseudomonas phage phiB1_1_37		predicted phage tail tubular protein B
NODE_1_length_41714_cov_600.419	26241	snp	C	T	T:936 C:0	CDS	+	549/2337	183/778	synonymous_variant c.549C>T p.Pro183Pro	Pseudomonas phage phiB1_1_37		predicted phage tail tubular protein B
NODE_1_length_41714_cov_600.419	26280	snp	C	A	A:986 C:1	CDS	+	588/2337	196/778	synonymous_variant c.588C>A p.Pro196Pro	Pseudomonas phage phiB1_1_37		predicted phage tail tubular protein B
NODE_1_length_41714_cov_600.419	26298	snp	G	A	A:941 G:0	CDS	+	606/2337	202/778	synonymous_variant c.606G>A p.Gln202Gln	Pseudomonas phage phiB1_1_37		predicted phage tail tubular protein B
NODE_1_length_41714_cov_600.419	26334	snp	T	C	C:953 T:0	CDS	+	642/2337	214/778	synonymous_variant c.642T>C p.Tyr214Tyr	Pseudomonas phage phiB1_1_37		predicted phage tail tubular protein B
NODE_1_length_41714_cov_600.419	26382	snp	C	T	T:1046 C:0	CDS	+	690/2337	230/778	synonymous_variant c.690C>T p.Ser230Ser	Pseudomonas phage phiB1_1_37		predicted phage tail tubular protein B
NODE_1_length_41714_cov_600.419	26442	snp	A	G	G:1095 A:0	CDS	+	750/2337	250/778	synonymous_variant c.750A>G p.Ala250Ala	Pseudomonas phage phiB1_1_37		predicted phage tail tubular protein B
NODE_1_length_41714_cov_600.419	26448	snp	T	C	C:1135 T:0	CDS	+	756/2337	252/778	synonymous_variant c.756T>C p.Ser252Ser	Pseudomonas phage phiB1_1_37		predicted phage tail tubular protein B
NODE_1_length_41714_cov_600.419	26475	snp	A	C	C:1114 A:3	CDS	+	783/2337	261/778	synonymous_variant c.783A>C p.Ala261Ala	Pseudomonas phage phiB1_1_37		predicted phage tail tubular protein B
NODE_1_length_41714_cov_600.419	26490	snp	C	T	T:1124 C:0	CDS	+	798/2337	266/778	synonymous_variant c.798C>T p.Ala266Ala	Pseudomonas phage phiB1_1_37		predicted phage tail tubular protein B
NODE_1_length_41714_cov_600.419	26511	complex	AGGA	GGGG	GGGG:1004 AGGA:0	CDS	+	819/2337	273/778	synonymous_variant c.819_822delAGGAinsGGGG p.275	Pseudomonas phage phiB1_1_37		predicted phage tail tubular protein B
NODE_1_length_41714_cov_600.419	26535	snp	T	C	C:1087 T:0	CDS	+	843/2337	281/778	synonymous_variant c.843T>C p.Tyr281Tyr	Pseudomonas phage phiB1_1_37		predicted phage tail tubular protein B
NODE_1_length_41714_cov_600.419	26544	snp	C	T	T:1049 C:0	CDS	+	852/2337	284/778	synonymous_variant c.852C>T p.Tyr284Tyr	Pseudomonas phage phiB1_1_37		predicted phage tail tubular protein B
NODE_1_length_41714_cov_600.419	26577	snp	T	C	C:999 T:0	CDS	+	885/2337	295/778	synonymous_variant c.885T>C p.Ser295Ser	Pseudomonas phage phiB1_1_37		predicted phage tail tubular protein B
NODE_1_length_41714_cov_600.419	26628	snp	T	C	C:1049 T:1	CDS	+	936/2337	312/778	synonymous_variant c.936T>C p.Arg312Arg	Pseudomonas phage phiB1_1_37		predicted phage tail tubular protein B
NODE_1_length_41714_cov_600.419	26641	mnp	GT	TC	TC:973 GT:0	CDS	+	949/2337	317/778	missense_variant c.949_950delGTinsTC p.Val317Ser	Pseudomonas phage phiB1_1_37		predicted phage tail tubular protein B
NODE_1_length_41714_cov_600.419	26652	snp	C	T	T:1051 C:1	CDS	+	960/2337	320/778	synonymous_variant c.960C>T p.Leu320Leu	Pseudomonas phage phiB1_1_37		predicted phage tail tubular protein B
NODE_1_length_41714_cov_600.419	26670	snp	G	A	A:1096 G:0	CDS	+	978/2337	326/778	synonymous_variant c.978G>A p.Glu326Glu	Pseudomonas phage phiB1_1_37		predicted phage tail tubular protein B
NODE_1_length_41714_cov_600.419	26685	snp	C	T	T:1081 C:0	CDS	+	993/2337	331/778	synonymous_variant c.993C>T p.Gly331Gly	Pseudomonas phage phiB1_1_37		predicted phage tail tubular protein B
NODE_1_length_41714_cov_600.419	26805	snp	T	C	C:1170 T:0	CDS	+	1113/2337	371/778	synonymous_variant c.1113T>C p.Asn371Asn	Pseudomonas phage phiB1_1_37		predicted phage tail tubular protein B
NODE_1_length_41714_cov_600.419	26812	snp	C	A	A:1199 C:1	CDS	+	1120/2337	374/778	synonymous_variant c.1120C>A p.Arg374Arg	Pseudomonas phage phiB1_1_37		predicted phage tail tubular protein B
NODE_1_length_41714_cov_600.419	26835	snp	A	G	G:1138 A:1	CDS	+	1143/2337	381/778	synonymous_variant c.1143A>G p.Ser381Ser	Pseudomonas phage phiB1_1_37		predicted phage tail tubular protein B
NODE_1_length_41714_cov_600.419	26868	snp	C	T	T:1114 C:1	CDS	+	1176/2337	392/778	synonymous_variant c.1176C>T p.Ala392Ala	Pseudomonas phage phiB1_1_37		predicted phage tail tubular protein B
NODE_1_length_41714_cov_600.419	26937	snp	T	C	C:1183 T:0	CDS	+	1245/2337	415/778	synonymous_variant c.1245T>C p.Ser415Ser	Pseudomonas phage phiB1_1_37		predicted phage tail tubular protein B
NODE_1_length_41714_cov_600.419	26958	complex	TCCG	CCCA	CCCA:1214 TCCG:0	CDS	+	1266/2337	422/778	synonymous_variant c.1266_1269delTCCGinsCCCA p.424	Pseudomonas phage phiB1_1_37		predicted phage tail tubular protein B
NODE_1_length_41714_cov_600.419	26991	snp	C	T	T:1299 C:1	CDS	+	1299/2337	433/778	synonymous_variant c.1299C>T p.Ala433Ala	Pseudomonas phage phiB1_1_37		predicted phage tail tubular protein B
NODE_1_length_41714_cov_600.419	27000	snp	A	C	C:1255 A:2	CDS	+	1308/2337	436/778	synonymous_variant c.1308A>C p.Ala436Ala	Pseudomonas phage phiB1_1_37		predicted phage tail tubular protein B
NODE_1_length_41714_cov_600.419	27039	snp	G	T	T:1201 G:0	CDS	+	1347/2337	449/778	synonymous_variant c.1347G>T p.Pro449Pro	Pseudomonas phage phiB1_1_37		predicted phage tail tubular protein B
NODE_1_length_41714_cov_600.419	27084	snp	G	A	A:1143 G:0	CDS	+	1392/2337	464/778	synonymous_variant c.1392G>A p.Leu464Leu	Pseudomonas phage phiB1_1_37		predicted phage tail tubular protein B
NODE_1_length_41714_cov_600.419	27096	snp	T	C	C:1092 T:0	CDS	+	1404/2337	468/778	synonymous_variant c.1404T>C p.Gly468Gly	Pseudomonas phage phiB1_1_37		predicted phage tail tubular protein B
NODE_1_length_41714_cov_600.419	27114	snp	C	T	T:1048 C:0	CDS	+	1422/2337	474/778	synonymous_variant c.1422C>T p.Pro474Pro	Pseudomonas phage phiB1_1_37		predicted phage tail tubular protein B
NODE_1_length_41714_cov_600.419	27123	snp	T	C	C:1017 T:1	CDS	+	1431/2337	477/778	synonymous_variant c.1431T>C p.Tyr477Tyr	Pseudomonas phage phiB1_1_37		predicted phage tail tubular protein B
NODE_1_length_41714_cov_600.419	27132	snp	T	C	C:1067 T:0	CDS	+	1440/2337	480/778	synonymous_variant c.1440T>C p.Ser480Ser	Pseudomonas phage phiB1_1_37		predicted phage tail tubular protein B
NODE_1_length_41714_cov_600.419	27171	snp	A	C	C:1003 A:5	CDS	+	1479/2337	493/778	synonymous_variant c.1479A>C p.Arg493Arg	Pseudomonas phage phiB1_1_37		predicted phage tail tubular protein B
NODE_1_length_41714_cov_600.419	27220	snp	A	G	G:1085 A:0	CDS	+	1528/2337	510/778	missense_variant c.1528A>G p.Ile510Val	Pseudomonas phage phiB1_1_37		predicted phage tail tubular protein B
NODE_1_length_41714_cov_600.419	27252	snp	G	A	A:1002 G:1	CDS	+	1560/2337	520/778	synonymous_variant c.1560G>A p.Glu520Glu	Pseudomonas phage phiB1_1_37		predicted phage tail tubular protein B
NODE_1_length_41714_cov_600.419	27342	snp	G	T	T:1046 G:0	CDS	+	1650/2337	550/778	synonymous_variant c.1650G>T p.Ala550Ala	Pseudomonas phage phiB1_1_37		predicted phage tail tubular protein B
NODE_1_length_41714_cov_600.419	27408	snp	T	C	C:1062 T:1	CDS	+	1716/2337	572/778	synonymous_variant c.1716T>C p.Ile572Ile	Pseudomonas phage phiB1_1_37		predicted phage tail tubular protein B
NODE_1_length_41714_cov_600.419	27450	snp	T	C	C:1012 T:0	CDS	+	1758/2337	586/778	synonymous_variant c.1758T>C p.Pro586Pro	Pseudomonas phage phiB1_1_37		predicted phage tail tubular protein B
NODE_1_length_41714_cov_600.419	27477	snp	A	G	G:1042 A:0	CDS	+	1785/2337	595/778	synonymous_variant c.1785A>G p.Thr595Thr	Pseudomonas phage phiB1_1_37		predicted phage tail tubular protein B
NODE_1_length_41714_cov_600.419	27594	snp	T	G	G:1022 T:1	CDS	+	1902/2337	634/778	synonymous_variant c.1902T>G p.Ala634Ala	Pseudomonas phage phiB1_1_37		predicted phage tail tubular protein B
NODE_1_length_41714_cov_600.419	27660	snp	C	T	T:993 C:0	CDS	+	1968/2337	656/778	synonymous_variant c.1968C>T p.Val656Val	Pseudomonas phage phiB1_1_37		predicted phage tail tubular protein B
NODE_1_length_41714_cov_600.419	27690	snp	C	T	T:1022 C:0	CDS	+	1998/2337	666/778	synonymous_variant c.1998C>T p.Leu666Leu	Pseudomonas phage phiB1_1_37		predicted phage tail tubular protein B
NODE_1_length_41714_cov_600.419	27696	complex	ACCT	GCCG	GCCG:932 ACCT:0	CDS	+	2004/2337	668/778	synonymous_variant c.2004_2007delACCTinsGCCG p.670	Pseudomonas phage phiB1_1_37		predicted phage tail tubular protein B
NODE_1_length_41714_cov_600.419	27744	snp	T	C	C:1007 T:0	CDS	+	2052/2337	684/778	synonymous_variant c.2052T>C p.Ala684Ala	Pseudomonas phage phiB1_1_37		predicted phage tail tubular protein B
NODE_1_length_41714_cov_600.419	27750	snp	T	A	A:1050 T:8	CDS	+	2058/2337	686/778	synonymous_variant c.2058T>A p.Leu686Leu	Pseudomonas phage phiB1_1_37		predicted phage tail tubular protein B
NODE_1_length_41714_cov_600.419	27756	snp	G	A	A:1088 G:0	CDS	+	2064/2337	688/778	synonymous_variant c.2064G>A p.Lys688Lys	Pseudomonas phage phiB1_1_37		predicted phage tail tubular protein B
NODE_1_length_41714_cov_600.419	27777	snp	T	C	C:1140 T:0	CDS	+	2085/2337	695/778	synonymous_variant c.2085T>C p.Asn695Asn	Pseudomonas phage phiB1_1_37		predicted phage tail tubular protein B
NODE_1_length_41714_cov_600.419	27795	snp	T	C	C:1120 T:0	CDS	+	2103/2337	701/778	synonymous_variant c.2103T>C p.Tyr701Tyr	Pseudomonas phage phiB1_1_37		predicted phage tail tubular protein B
NODE_1_length_41714_cov_600.419	27804	snp	T	C	C:1160 T:0	CDS	+	2112/2337	704/778	synonymous_variant c.2112T>C p.Ser704Ser	Pseudomonas phage phiB1_1_37		predicted phage tail tubular protein B
NODE_1_length_41714_cov_600.419	27840	snp	A	G	G:1096 A:0	CDS	+	2148/2337	716/778	synonymous_variant c.2148A>G p.Thr716Thr	Pseudomonas phage phiB1_1_37		predicted phage tail tubular protein B
NODE_1_length_41714_cov_600.419	27850	snp	T	C	C:1135 T:0	CDS	+	2158/2337	720/778	synonymous_variant c.2158T>C p.Leu720Leu	Pseudomonas phage phiB1_1_37		predicted phage tail tubular protein B
NODE_1_length_41714_cov_600.419	27946	snp	T	C	C:1274 T:0	CDS	+	2254/2337	752/778	synonymous_variant c.2254T>C p.Leu752Leu	Pseudomonas phage phiB1_1_37		predicted phage tail tubular protein B
NODE_1_length_41714_cov_600.419	27957	snp	T	C	C:1228 T:0	CDS	+	2265/2337	755/778	synonymous_variant c.2265T>C p.Asp755Asp	Pseudomonas phage phiB1_1_37		predicted phage tail tubular protein B
NODE_1_length_41714_cov_600.419	27978	snp	T	C	C:1203 T:0	CDS	+	2286/2337	762/778	synonymous_variant c.2286T>C p.Val762Val	Pseudomonas phage phiB1_1_37		predicted phage tail tubular protein B
NODE_1_length_41714_cov_600.419	27987	snp	T	C	C:1242 T:0	CDS	+	2295/2337	765/778	synonymous_variant c.2295T>C p.Val765Val	Pseudomonas phage phiB1_1_37		predicted phage tail tubular protein B
NODE_1_length_41714_cov_600.419	28186	snp	A	G	G:1440 A:0	CDS	+	156/531	52/176	synonymous_variant c.156A>G p.Leu52Leu	Pseudomonas phage phiB1_1_38		Unclassified head protein
NODE_1_length_41714_cov_600.419	28216	snp	A	T	T:1434 A:0	CDS	+	186/531	62/176	synonymous_variant c.186A>T p.Ser62Ser	Pseudomonas phage phiB1_1_38		Unclassified head protein
NODE_1_length_41714_cov_600.419	28240	snp	C	A	A:1502 C:0	CDS	+	210/531	70/176	synonymous_variant c.210C>A p.Ala70Ala	Pseudomonas phage phiB1_1_38		Unclassified head protein
NODE_1_length_41714_cov_600.419	28312	snp	C	T	T:1402 C:0	CDS	+	282/531	94/176	synonymous_variant c.282C>T p.Ser94Ser	Pseudomonas phage phiB1_1_38		Unclassified head protein
NODE_1_length_41714_cov_600.419	28318	complex	TGCTACT	CGCCACC	CGCCACC:1247 TGCTACT:0	CDS	+	288/531	96/176	synonymous_variant c.288_294delTGCTACTinsCGCCACC p.99	Pseudomonas phage phiB1_1_38		Unclassified head protein
NODE_1_length_41714_cov_600.419	29232	snp	G	A	A:1328 G:0	CDS	+	663/2625	221/874	synonymous_variant c.663G>A p.Leu221Leu	Pseudomonas phage phiB1_1_39		predicted phage lysozyme
NODE_1_length_41714_cov_600.419	29256	snp	T	G	G:1363 T:4	CDS	+	687/2625	229/874	missense_variant c.687T>G p.Asp229Glu	Pseudomonas phage phiB1_1_39		predicted phage lysozyme
NODE_1_length_41714_cov_600.419	29283	snp	A	G	G:1369 A:0	CDS	+	714/2625	238/874	synonymous_variant c.714A>G p.Gln238Gln	Pseudomonas phage phiB1_1_39		predicted phage lysozyme
NODE_1_length_41714_cov_600.419	29358	snp	C	T	T:1343 C:0	CDS	+	789/2625	263/874	synonymous_variant c.789C>T p.Asp263Asp	Pseudomonas phage phiB1_1_39		predicted phage lysozyme
NODE_1_length_41714_cov_600.419	29373	snp	C	T	T:1294 C:0	CDS	+	804/2625	268/874	synonymous_variant c.804C>T p.Asp268Asp	Pseudomonas phage phiB1_1_39		predicted phage lysozyme
NODE_1_length_41714_cov_600.419	29398	complex	CGG	AGA	AGA:1303 CGG:0	CDS	+	829/2625	277/874	synonymous_variant c.829_831delCGGinsAGA p.278	Pseudomonas phage phiB1_1_39		predicted phage lysozyme
NODE_1_length_41714_cov_600.419	29451	snp	T	C	C:1367 T:1	CDS	+	882/2625	294/874	synonymous_variant c.882T>C p.Asp294Asp	Pseudomonas phage phiB1_1_39		predicted phage lysozyme
NODE_1_length_41714_cov_600.419	29496	snp	C	T	T:1174 C:0	CDS	+	927/2625	309/874	synonymous_variant c.927C>T p.Gly309Gly	Pseudomonas phage phiB1_1_39		predicted phage lysozyme
NODE_1_length_41714_cov_600.419	29517	snp	T	C	C:1185 T:0	CDS	+	948/2625	316/874	synonymous_variant c.948T>C p.Ile316Ile	Pseudomonas phage phiB1_1_39		predicted phage lysozyme
NODE_1_length_41714_cov_600.419	29523	snp	C	T	T:1243 C:0	CDS	+	954/2625	318/874	synonymous_variant c.954C>T p.Arg318Arg	Pseudomonas phage phiB1_1_39		predicted phage lysozyme
NODE_1_length_41714_cov_600.419	29541	snp	T	C	C:1239 T:1	CDS	+	972/2625	324/874	synonymous_variant c.972T>C p.Arg324Arg	Pseudomonas phage phiB1_1_39		predicted phage lysozyme
NODE_1_length_41714_cov_600.419	29553	snp	T	C	C:1241 T:0	CDS	+	984/2625	328/874	synonymous_variant c.984T>C p.Ala328Ala	Pseudomonas phage phiB1_1_39		predicted phage lysozyme
NODE_1_length_41714_cov_600.419	29580	snp	C	T	T:1185 C:2	CDS	+	1011/2625	337/874	synonymous_variant c.1011C>T p.Ala337Ala	Pseudomonas phage phiB1_1_39		predicted phage lysozyme
NODE_1_length_41714_cov_600.419	29634	snp	C	T	T:1021 C:0	CDS	+	1065/2625	355/874	synonymous_variant c.1065C>T p.Gly355Gly	Pseudomonas phage phiB1_1_39		predicted phage lysozyme
NODE_1_length_41714_cov_600.419	29688	snp	T	C	C:957 T:0	CDS	+	1119/2625	373/874	synonymous_variant c.1119T>C p.Ile373Ile	Pseudomonas phage phiB1_1_39		predicted phage lysozyme
NODE_1_length_41714_cov_600.419	29706	mnp	GT	AC	AC:835 GT:0	CDS	+	1137/2625	379/874	synonymous_variant c.1137_1138delGTinsAC p.381	Pseudomonas phage phiB1_1_39		predicted phage lysozyme
NODE_1_length_41714_cov_600.419	29712	snp	C	T	T:878 C:0	CDS	+	1143/2625	381/874	synonymous_variant c.1143C>T p.Ala381Ala	Pseudomonas phage phiB1_1_39		predicted phage lysozyme
NODE_1_length_41714_cov_600.419	29820	snp	T	C	C:983 T:0	CDS	+	1251/2625	417/874	synonymous_variant c.1251T>C p.Arg417Arg	Pseudomonas phage phiB1_1_39		predicted phage lysozyme
NODE_1_length_41714_cov_600.419	29837	snp	C	T	T:980 C:0	CDS	+	1268/2625	423/874	missense_variant c.1268C>T p.Thr423Met	Pseudomonas phage phiB1_1_39		predicted phage lysozyme
NODE_1_length_41714_cov_600.419	29844	snp	C	T	T:957 C:0	CDS	+	1275/2625	425/874	synonymous_variant c.1275C>T p.Thr425Thr	Pseudomonas phage phiB1_1_39		predicted phage lysozyme
NODE_1_length_41714_cov_600.419	29880	snp	C	T	T:935 C:0	CDS	+	1311/2625	437/874	synonymous_variant c.1311C>T p.Asn437Asn	Pseudomonas phage phiB1_1_39		predicted phage lysozyme
NODE_1_length_41714_cov_600.419	29946	snp	C	A	A:1022 C:0	CDS	+	1377/2625	459/874	synonymous_variant c.1377C>A p.Gly459Gly	Pseudomonas phage phiB1_1_39		predicted phage lysozyme
NODE_1_length_41714_cov_600.419	30016	snp	G	T	T:1032 G:1	CDS	+	1447/2625	483/874	missense_variant c.1447G>T p.Ala483Ser	Pseudomonas phage phiB1_1_39		predicted phage lysozyme
NODE_1_length_41714_cov_600.419	30021	snp	G	A	A:1031 G:0	CDS	+	1452/2625	484/874	synonymous_variant c.1452G>A p.Gln484Gln	Pseudomonas phage phiB1_1_39		predicted phage lysozyme
NODE_1_length_41714_cov_600.419	30084	snp	C	A	A:1039 C:0	CDS	+	1515/2625	505/874	synonymous_variant c.1515C>A p.Gly505Gly	Pseudomonas phage phiB1_1_39		predicted phage lysozyme
NODE_1_length_41714_cov_600.419	30096	snp	A	G	G:1026 A:1	CDS	+	1527/2625	509/874	synonymous_variant c.1527A>G p.Gln509Gln	Pseudomonas phage phiB1_1_39		predicted phage lysozyme
NODE_1_length_41714_cov_600.419	30153	snp	A	G	G:895 A:0	CDS	+	1584/2625	528/874	synonymous_variant c.1584A>G p.Thr528Thr	Pseudomonas phage phiB1_1_39		predicted phage lysozyme
NODE_1_length_41714_cov_600.419	30204	snp	C	G	G:1017 C:2	CDS	+	1635/2625	545/874	synonymous_variant c.1635C>G p.Pro545Pro	Pseudomonas phage phiB1_1_39		predicted phage lysozyme
NODE_1_length_41714_cov_600.419	30225	snp	G	T	T:967 G:5	CDS	+	1656/2625	552/874	synonymous_variant c.1656G>T p.Gly552Gly	Pseudomonas phage phiB1_1_39		predicted phage lysozyme
NODE_1_length_41714_cov_600.419	30255	snp	A	C	C:998 A:3	CDS	+	1686/2625	562/874	synonymous_variant c.1686A>C p.Ile562Ile	Pseudomonas phage phiB1_1_39		predicted phage lysozyme
NODE_1_length_41714_cov_600.419	30260	snp	A	G	G:992 A:0	CDS	+	1691/2625	564/874	missense_variant c.1691A>G p.Asn564Ser	Pseudomonas phage phiB1_1_39		predicted phage lysozyme
NODE_1_length_41714_cov_600.419	30282	snp	C	A	A:1046 C:0	CDS	+	1713/2625	571/874	synonymous_variant c.1713C>A p.Leu571Leu	Pseudomonas phage phiB1_1_39		predicted phage lysozyme
NODE_1_length_41714_cov_600.419	30315	snp	C	T	T:1027 C:0	CDS	+	1746/2625	582/874	synonymous_variant c.1746C>T p.Ser582Ser	Pseudomonas phage phiB1_1_39		predicted phage lysozyme
NODE_1_length_41714_cov_600.419	30321	snp	A	G	G:1090 A:0	CDS	+	1752/2625	584/874	synonymous_variant c.1752A>G p.Val584Val	Pseudomonas phage phiB1_1_39		predicted phage lysozyme
NODE_1_length_41714_cov_600.419	30354	snp	C	G	G:975 C:2	CDS	+	1785/2625	595/874	synonymous_variant c.1785C>G p.Gly595Gly	Pseudomonas phage phiB1_1_39		predicted phage lysozyme
NODE_1_length_41714_cov_600.419	30366	complex	GGGT	TGGC	TGGC:875 GGGT:0	CDS	+	1797/2625	599/874	synonymous_variant c.1797_1800delGGGTinsTGGC p.601	Pseudomonas phage phiB1_1_39		predicted phage lysozyme
NODE_1_length_41714_cov_600.419	30396	snp	T	C	C:1015 T:0	CDS	+	1827/2625	609/874	synonymous_variant c.1827T>C p.Pro609Pro	Pseudomonas phage phiB1_1_39		predicted phage lysozyme
NODE_1_length_41714_cov_600.419	30441	snp	A	G	G:1029 A:0	CDS	+	1872/2625	624/874	synonymous_variant c.1872A>G p.Gln624Gln	Pseudomonas phage phiB1_1_39		predicted phage lysozyme
NODE_1_length_41714_cov_600.419	30447	snp	T	C	C:998 T:0	CDS	+	1878/2625	626/874	synonymous_variant c.1878T>C p.Ile626Ile	Pseudomonas phage phiB1_1_39		predicted phage lysozyme
NODE_1_length_41714_cov_600.419	30456	snp	T	C	C:1007 T:1	CDS	+	1887/2625	629/874	synonymous_variant c.1887T>C p.Leu629Leu	Pseudomonas phage phiB1_1_39		predicted phage lysozyme
NODE_1_length_41714_cov_600.419	30474	complex	AGCC	GGCT	GGCT:851 AGCC:0	CDS	+	1905/2625	635/874	synonymous_variant c.1905_1908delAGCCinsGGCT p.637	Pseudomonas phage phiB1_1_39		predicted phage lysozyme
NODE_1_length_41714_cov_600.419	30483	snp	T	C	C:910 T:0	CDS	+	1914/2625	638/874	synonymous_variant c.1914T>C p.Ala638Ala	Pseudomonas phage phiB1_1_39		predicted phage lysozyme
NODE_1_length_41714_cov_600.419	30525	complex	ACAGC	GCAGT	GCAGT:885 ACAGC:0	CDS	+	1956/2625	652/874	synonymous_variant c.1956_1960delACAGCinsGCAGT p.655	Pseudomonas phage phiB1_1_39		predicted phage lysozyme
NODE_1_length_41714_cov_600.419	30591	complex	TGGT	CGGC	CGGC:882 TGGT:0	CDS	+	2022/2625	674/874	synonymous_variant c.2022_2025delTGGTinsCGGC p.676	Pseudomonas phage phiB1_1_39		predicted phage lysozyme
NODE_1_length_41714_cov_600.419	30606	snp	C	T	T:920 C:1	CDS	+	2037/2625	679/874	synonymous_variant c.2037C>T p.Arg679Arg	Pseudomonas phage phiB1_1_39		predicted phage lysozyme
NODE_1_length_41714_cov_600.419	30636	snp	C	T	T:928 C:0	CDS	+	2067/2625	689/874	synonymous_variant c.2067C>T p.Asp689Asp	Pseudomonas phage phiB1_1_39		predicted phage lysozyme
NODE_1_length_41714_cov_600.419	30645	snp	T	C	C:976 T:0	CDS	+	2076/2625	692/874	synonymous_variant c.2076T>C p.Asn692Asn	Pseudomonas phage phiB1_1_39		predicted phage lysozyme
NODE_1_length_41714_cov_600.419	30651	snp	G	A	A:957 G:1	CDS	+	2082/2625	694/874	synonymous_variant c.2082G>A p.Ala694Ala	Pseudomonas phage phiB1_1_39		predicted phage lysozyme
NODE_1_length_41714_cov_600.419	30718	snp	A	G	G:945 A:0	CDS	+	2149/2625	717/874	missense_variant c.2149A>G p.Ile717Val	Pseudomonas phage phiB1_1_39		predicted phage lysozyme
NODE_1_length_41714_cov_600.419	30726	snp	G	T	T:876 G:0	CDS	+	2157/2625	719/874	synonymous_variant c.2157G>T p.Val719Val	Pseudomonas phage phiB1_1_39		predicted phage lysozyme
NODE_1_length_41714_cov_600.419	30735	snp	C	A	A:830 C:0	CDS	+	2166/2625	722/874	synonymous_variant c.2166C>A p.Ala722Ala	Pseudomonas phage phiB1_1_39		predicted phage lysozyme
NODE_1_length_41714_cov_600.419	30765	snp	T	C	C:801 T:0	CDS	+	2196/2625	732/874	synonymous_variant c.2196T>C p.Phe732Phe	Pseudomonas phage phiB1_1_39		predicted phage lysozyme
NODE_1_length_41714_cov_600.419	30786	snp	G	A	A:845 G:0	CDS	+	2217/2625	739/874	synonymous_variant c.2217G>A p.Val739Val	Pseudomonas phage phiB1_1_39		predicted phage lysozyme
NODE_1_length_41714_cov_600.419	30805	snp	C	T	T:786 C:0	CDS	+	2236/2625	746/874	synonymous_variant c.2236C>T p.Leu746Leu	Pseudomonas phage phiB1_1_39		predicted phage lysozyme
NODE_1_length_41714_cov_600.419	30852	complex	CGATACCG	TGAGACCA	TGAGACCA:714 CGATACCG:0	CDS	+	2283/2625	761/874	missense_variant c.2283_2290delCGATACCGinsTGAGACCA p.AspThrVal762GluThrIle	Pseudomonas phage phiB1_1_39		predicted phage lysozyme
NODE_1_length_41714_cov_600.419	30945	snp	C	T	T:826 C:0	CDS	+	2376/2625	792/874	synonymous_variant c.2376C>T p.Gly792Gly	Pseudomonas phage phiB1_1_39		predicted phage lysozyme
NODE_1_length_41714_cov_600.419	31005	snp	C	T	T:658 C:0	CDS	+	2436/2625	812/874	synonymous_variant c.2436C>T p.Ala812Ala	Pseudomonas phage phiB1_1_39		predicted phage lysozyme
NODE_1_length_41714_cov_600.419	31023	snp	T	C	C:629 T:0	CDS	+	2454/2625	818/874	synonymous_variant c.2454T>C p.Ser818Ser	Pseudomonas phage phiB1_1_39		predicted phage lysozyme
NODE_1_length_41714_cov_600.419	31032	snp	A	T	T:628 A:4	CDS	+	2463/2625	821/874	synonymous_variant c.2463A>T p.Ala821Ala	Pseudomonas phage phiB1_1_39		predicted phage lysozyme
NODE_1_length_41714_cov_600.419	31046	snp	C	G	G:610 C:0	CDS	+	2477/2625	826/874	missense_variant c.2477C>G p.Ala826Gly	Pseudomonas phage phiB1_1_39		predicted phage lysozyme
NODE_1_length_41714_cov_600.419	31057	complex	ACCT	CCCA	CCCA:556 ACCT:0	CDS	+	2488/2625	830/874	missense_variant c.2488_2491delACCTinsCCCA p.ThrSer830ProThr	Pseudomonas phage phiB1_1_39		predicted phage lysozyme
NODE_1_length_41714_cov_600.419	31104	complex	TCCAGAGCGTGTTGAA	CCCGGATCGGGTGGAG	CCCGGATCGGGTGGAG:348 TCCAGAGCGTGTTGAA:0	CDS	+	2535/2625	845/874	missense_variant c.2535_2550delTCCAGAGCGTGTTGAAinsCCCGGATCGGGTGGAG p.Glu847Asp	Pseudomonas phage phiB1_1_39		predicted phage lysozyme
NODE_1_length_41714_cov_600.419	31128	complex	CCGC	TCGT	TCGT:366 CCGC:0	CDS	+	2559/2625	853/874	synonymous_variant c.2559_2562delCCGCinsTCGT p.855	Pseudomonas phage phiB1_1_39		predicted phage lysozyme
NODE_1_length_41714_cov_600.419	31152	complex	TGGCC	CGGCT	CGGCT:260 TGGCC:0	CDS	+	2583/2625	861/874	synonymous_variant c.2583_2587delTGGCCinsCGGCT p.864	Pseudomonas phage phiB1_1_39		predicted phage lysozyme
NODE_1_length_41714_cov_600.419	31170	snp	C	T	T:225 C:1	CDS	+	2601/2625	867/874	synonymous_variant c.2601C>T p.Ser867Ser	Pseudomonas phage phiB1_1_39		predicted phage lysozyme
NODE_1_length_41714_cov_600.419	31193	snp	G	A	A:108 G:0	CDS	+	2624/2625	875/874	splice_region_variant&stop_retained_variant c.2624G>A p.Ter875Ter	Pseudomonas phage phiB1_1_39		predicted phage lysozyme
NODE_1_length_41714_cov_600.419	31201	complex	CC	AT	AT:64 CC:0	fasta_record	+			intergenic_region n.31201_31202delCCinsAT
NODE_1_length_41714_cov_600.419	31389	snp	A	G	G:487 A:0	CDS	+	186/3033	62/1010	synonymous_variant c.186A>G p.Gln62Gln	Pseudomonas phage phiB1_1_40		Phage DNA ejectosome component Gp16, peptidoglycan lytic exotransglycosylase (EC 4.2.2.n1)
NODE_1_length_41714_cov_600.419	31497	snp	T	C	C:848 T:0	CDS	+	294/3033	98/1010	synonymous_variant c.294T>C p.Ser98Ser	Pseudomonas phage phiB1_1_40		Phage DNA ejectosome component Gp16, peptidoglycan lytic exotransglycosylase (EC 4.2.2.n1)
NODE_1_length_41714_cov_600.419	31569	snp	C	T	T:991 C:0	CDS	+	366/3033	122/1010	synonymous_variant c.366C>T p.Ser122Ser	Pseudomonas phage phiB1_1_40		Phage DNA ejectosome component Gp16, peptidoglycan lytic exotransglycosylase (EC 4.2.2.n1)
NODE_1_length_41714_cov_600.419	31581	snp	A	G	G:1040 A:0	CDS	+	378/3033	126/1010	synonymous_variant c.378A>G p.Leu126Leu	Pseudomonas phage phiB1_1_40		Phage DNA ejectosome component Gp16, peptidoglycan lytic exotransglycosylase (EC 4.2.2.n1)
NODE_1_length_41714_cov_600.419	31666	complex	CTA	TTG	TTG:964 CTA:0	CDS	+	463/3033	155/1010	synonymous_variant c.463_465delCTAinsTTG p.156	Pseudomonas phage phiB1_1_40		Phage DNA ejectosome component Gp16, peptidoglycan lytic exotransglycosylase (EC 4.2.2.n1)
NODE_1_length_41714_cov_600.419	31674	snp	T	C	C:1080 T:0	CDS	+	471/3033	157/1010	synonymous_variant c.471T>C p.Arg157Arg	Pseudomonas phage phiB1_1_40		Phage DNA ejectosome component Gp16, peptidoglycan lytic exotransglycosylase (EC 4.2.2.n1)
NODE_1_length_41714_cov_600.419	31680	snp	C	T	T:1056 C:0	CDS	+	477/3033	159/1010	synonymous_variant c.477C>T p.Gly159Gly	Pseudomonas phage phiB1_1_40		Phage DNA ejectosome component Gp16, peptidoglycan lytic exotransglycosylase (EC 4.2.2.n1)
NODE_1_length_41714_cov_600.419	31763	snp	G	A	A:1213 G:0	CDS	+	560/3033	187/1010	missense_variant c.560G>A p.Arg187Lys	Pseudomonas phage phiB1_1_40		Phage DNA ejectosome component Gp16, peptidoglycan lytic exotransglycosylase (EC 4.2.2.n1)
NODE_1_length_41714_cov_600.419	31797	snp	A	G	G:1121 A:0	CDS	+	594/3033	198/1010	synonymous_variant c.594A>G p.Ala198Ala	Pseudomonas phage phiB1_1_40		Phage DNA ejectosome component Gp16, peptidoglycan lytic exotransglycosylase (EC 4.2.2.n1)
NODE_1_length_41714_cov_600.419	31818	snp	G	A	A:1202 G:1	CDS	+	615/3033	205/1010	synonymous_variant c.615G>A p.Val205Val	Pseudomonas phage phiB1_1_40		Phage DNA ejectosome component Gp16, peptidoglycan lytic exotransglycosylase (EC 4.2.2.n1)
NODE_1_length_41714_cov_600.419	31833	snp	A	G	G:1061 A:1	CDS	+	630/3033	210/1010	synonymous_variant c.630A>G p.Ala210Ala	Pseudomonas phage phiB1_1_40		Phage DNA ejectosome component Gp16, peptidoglycan lytic exotransglycosylase (EC 4.2.2.n1)
NODE_1_length_41714_cov_600.419	31848	snp	C	T	T:1118 C:0	CDS	+	645/3033	215/1010	synonymous_variant c.645C>T p.Thr215Thr	Pseudomonas phage phiB1_1_40		Phage DNA ejectosome component Gp16, peptidoglycan lytic exotransglycosylase (EC 4.2.2.n1)
NODE_1_length_41714_cov_600.419	31902	snp	G	A	A:949 G:0	CDS	+	699/3033	233/1010	synonymous_variant c.699G>A p.Leu233Leu	Pseudomonas phage phiB1_1_40		Phage DNA ejectosome component Gp16, peptidoglycan lytic exotransglycosylase (EC 4.2.2.n1)
NODE_1_length_41714_cov_600.419	31911	snp	T	C	C:885 T:0	CDS	+	708/3033	236/1010	synonymous_variant c.708T>C p.Gly236Gly	Pseudomonas phage phiB1_1_40		Phage DNA ejectosome component Gp16, peptidoglycan lytic exotransglycosylase (EC 4.2.2.n1)
NODE_1_length_41714_cov_600.419	31917	complex	CCTG	TCTT	TCTT:883 CCTG:0	CDS	+	714/3033	238/1010	synonymous_variant c.714_717delCCTGinsTCTT p.240	Pseudomonas phage phiB1_1_40		Phage DNA ejectosome component Gp16, peptidoglycan lytic exotransglycosylase (EC 4.2.2.n1)
NODE_1_length_41714_cov_600.419	31932	snp	G	A	A:856 G:0	CDS	+	729/3033	243/1010	synonymous_variant c.729G>A p.Ala243Ala	Pseudomonas phage phiB1_1_40		Phage DNA ejectosome component Gp16, peptidoglycan lytic exotransglycosylase (EC 4.2.2.n1)
NODE_1_length_41714_cov_600.419	31938	snp	G	A	A:918 G:1	CDS	+	735/3033	245/1010	synonymous_variant c.735G>A p.Ser245Ser	Pseudomonas phage phiB1_1_40		Phage DNA ejectosome component Gp16, peptidoglycan lytic exotransglycosylase (EC 4.2.2.n1)
NODE_1_length_41714_cov_600.419	31944	snp	C	T	T:905 C:0	CDS	+	741/3033	247/1010	synonymous_variant c.741C>T p.Gly247Gly	Pseudomonas phage phiB1_1_40		Phage DNA ejectosome component Gp16, peptidoglycan lytic exotransglycosylase (EC 4.2.2.n1)
NODE_1_length_41714_cov_600.419	31961	mnp	CG	AT	AT:836 CG:0	CDS	+	758/3033	253/1010	missense_variant c.758_759delCGinsAT p.Thr253Asn	Pseudomonas phage phiB1_1_40		Phage DNA ejectosome component Gp16, peptidoglycan lytic exotransglycosylase (EC 4.2.2.n1)
NODE_1_length_41714_cov_600.419	31995	snp	T	C	C:927 T:0	CDS	+	792/3033	264/1010	synonymous_variant c.792T>C p.Ala264Ala	Pseudomonas phage phiB1_1_40		Phage DNA ejectosome component Gp16, peptidoglycan lytic exotransglycosylase (EC 4.2.2.n1)
NODE_1_length_41714_cov_600.419	32064	snp	C	G	G:1161 C:2	CDS	+	861/3033	287/1010	synonymous_variant c.861C>G p.Arg287Arg	Pseudomonas phage phiB1_1_40		Phage DNA ejectosome component Gp16, peptidoglycan lytic exotransglycosylase (EC 4.2.2.n1)
NODE_1_length_41714_cov_600.419	32073	snp	A	C	C:1167 A:3	CDS	+	870/3033	290/1010	synonymous_variant c.870A>C p.Val290Val	Pseudomonas phage phiB1_1_40		Phage DNA ejectosome component Gp16, peptidoglycan lytic exotransglycosylase (EC 4.2.2.n1)
NODE_1_length_41714_cov_600.419	32085	snp	G	A	A:1205 G:0	CDS	+	882/3033	294/1010	synonymous_variant c.882G>A p.Val294Val	Pseudomonas phage phiB1_1_40		Phage DNA ejectosome component Gp16, peptidoglycan lytic exotransglycosylase (EC 4.2.2.n1)
NODE_1_length_41714_cov_600.419	32115	snp	T	C	C:1155 T:0	CDS	+	912/3033	304/1010	synonymous_variant c.912T>C p.Asn304Asn	Pseudomonas phage phiB1_1_40		Phage DNA ejectosome component Gp16, peptidoglycan lytic exotransglycosylase (EC 4.2.2.n1)
NODE_1_length_41714_cov_600.419	32145	snp	T	C	C:1080 T:0	CDS	+	942/3033	314/1010	synonymous_variant c.942T>C p.Asn314Asn	Pseudomonas phage phiB1_1_40		Phage DNA ejectosome component Gp16, peptidoglycan lytic exotransglycosylase (EC 4.2.2.n1)
NODE_1_length_41714_cov_600.419	32226	snp	C	G	G:1080 C:1	CDS	+	1023/3033	341/1010	synonymous_variant c.1023C>G p.Ser341Ser	Pseudomonas phage phiB1_1_40		Phage DNA ejectosome component Gp16, peptidoglycan lytic exotransglycosylase (EC 4.2.2.n1)
NODE_1_length_41714_cov_600.419	32247	snp	C	T	T:1002 C:0	CDS	+	1044/3033	348/1010	synonymous_variant c.1044C>T p.Gly348Gly	Pseudomonas phage phiB1_1_40		Phage DNA ejectosome component Gp16, peptidoglycan lytic exotransglycosylase (EC 4.2.2.n1)
NODE_1_length_41714_cov_600.419	32259	complex	GGCC	AGCT	AGCT:972 GGCC:0	CDS	+	1056/3033	352/1010	synonymous_variant c.1056_1059delGGCCinsAGCT p.354	Pseudomonas phage phiB1_1_40		Phage DNA ejectosome component Gp16, peptidoglycan lytic exotransglycosylase (EC 4.2.2.n1)
NODE_1_length_41714_cov_600.419	32277	snp	C	T	T:1072 C:0	CDS	+	1074/3033	358/1010	synonymous_variant c.1074C>T p.Asn358Asn	Pseudomonas phage phiB1_1_40		Phage DNA ejectosome component Gp16, peptidoglycan lytic exotransglycosylase (EC 4.2.2.n1)
NODE_1_length_41714_cov_600.419	32286	snp	G	A	A:1107 G:0	CDS	+	1083/3033	361/1010	synonymous_variant c.1083G>A p.Val361Val	Pseudomonas phage phiB1_1_40		Phage DNA ejectosome component Gp16, peptidoglycan lytic exotransglycosylase (EC 4.2.2.n1)
NODE_1_length_41714_cov_600.419	32301	snp	A	G	G:1139 A:0	CDS	+	1098/3033	366/1010	synonymous_variant c.1098A>G p.Leu366Leu	Pseudomonas phage phiB1_1_40		Phage DNA ejectosome component Gp16, peptidoglycan lytic exotransglycosylase (EC 4.2.2.n1)
NODE_1_length_41714_cov_600.419	32313	snp	C	T	T:1106 C:0	CDS	+	1110/3033	370/1010	synonymous_variant c.1110C>T p.Asp370Asp	Pseudomonas phage phiB1_1_40		Phage DNA ejectosome component Gp16, peptidoglycan lytic exotransglycosylase (EC 4.2.2.n1)
NODE_1_length_41714_cov_600.419	32334	complex	TGTG	CGTA	CGTA:1012 TGTG:0	CDS	+	1131/3033	377/1010	synonymous_variant c.1131_1134delTGTGinsCGTA p.379	Pseudomonas phage phiB1_1_40		Phage DNA ejectosome component Gp16, peptidoglycan lytic exotransglycosylase (EC 4.2.2.n1)
NODE_1_length_41714_cov_600.419	32349	snp	A	T	T:1064 A:6	CDS	+	1146/3033	382/1010	synonymous_variant c.1146A>T p.Pro382Pro	Pseudomonas phage phiB1_1_40		Phage DNA ejectosome component Gp16, peptidoglycan lytic exotransglycosylase (EC 4.2.2.n1)
NODE_1_length_41714_cov_600.419	32358	complex	TCCCC	CCCCT	CCCCT:945 TCCCC:0	CDS	+	1155/3033	385/1010	synonymous_variant c.1155_1159delTCCCCinsCCCCT p.388	Pseudomonas phage phiB1_1_40		Phage DNA ejectosome component Gp16, peptidoglycan lytic exotransglycosylase (EC 4.2.2.n1)
NODE_1_length_41714_cov_600.419	32379	snp	G	T	T:1093 G:2	CDS	+	1176/3033	392/1010	synonymous_variant c.1176G>T p.Ala392Ala	Pseudomonas phage phiB1_1_40		Phage DNA ejectosome component Gp16, peptidoglycan lytic exotransglycosylase (EC 4.2.2.n1)
NODE_1_length_41714_cov_600.419	32430	snp	C	T	T:994 C:0	CDS	+	1227/3033	409/1010	synonymous_variant c.1227C>T p.Ala409Ala	Pseudomonas phage phiB1_1_40		Phage DNA ejectosome component Gp16, peptidoglycan lytic exotransglycosylase (EC 4.2.2.n1)
NODE_1_length_41714_cov_600.419	32481	snp	G	T	T:1058 G:0	CDS	+	1278/3033	426/1010	synonymous_variant c.1278G>T p.Arg426Arg	Pseudomonas phage phiB1_1_40		Phage DNA ejectosome component Gp16, peptidoglycan lytic exotransglycosylase (EC 4.2.2.n1)
NODE_1_length_41714_cov_600.419	32493	snp	C	T	T:1060 C:0	CDS	+	1290/3033	430/1010	synonymous_variant c.1290C>T p.Asp430Asp	Pseudomonas phage phiB1_1_40		Phage DNA ejectosome component Gp16, peptidoglycan lytic exotransglycosylase (EC 4.2.2.n1)
NODE_1_length_41714_cov_600.419	32517	snp	C	T	T:1080 C:0	CDS	+	1314/3033	438/1010	synonymous_variant c.1314C>T p.Ser438Ser	Pseudomonas phage phiB1_1_40		Phage DNA ejectosome component Gp16, peptidoglycan lytic exotransglycosylase (EC 4.2.2.n1)
NODE_1_length_41714_cov_600.419	32574	snp	A	G	G:1066 A:0	CDS	+	1371/3033	457/1010	synonymous_variant c.1371A>G p.Lys457Lys	Pseudomonas phage phiB1_1_40		Phage DNA ejectosome component Gp16, peptidoglycan lytic exotransglycosylase (EC 4.2.2.n1)
NODE_1_length_41714_cov_600.419	32655	snp	T	C	C:1118 T:0	CDS	+	1452/3033	484/1010	synonymous_variant c.1452T>C p.Ser484Ser	Pseudomonas phage phiB1_1_40		Phage DNA ejectosome component Gp16, peptidoglycan lytic exotransglycosylase (EC 4.2.2.n1)
NODE_1_length_41714_cov_600.419	32667	snp	C	T	T:952 C:0	CDS	+	1464/3033	488/1010	synonymous_variant c.1464C>T p.Gly488Gly	Pseudomonas phage phiB1_1_40		Phage DNA ejectosome component Gp16, peptidoglycan lytic exotransglycosylase (EC 4.2.2.n1)
NODE_1_length_41714_cov_600.419	32745	snp	C	T	T:1037 C:0	CDS	+	1542/3033	514/1010	synonymous_variant c.1542C>T p.Ser514Ser	Pseudomonas phage phiB1_1_40		Phage DNA ejectosome component Gp16, peptidoglycan lytic exotransglycosylase (EC 4.2.2.n1)
NODE_1_length_41714_cov_600.419	32868	snp	G	A	A:1241 G:0	CDS	+	1665/3033	555/1010	synonymous_variant c.1665G>A p.Ala555Ala	Pseudomonas phage phiB1_1_40		Phage DNA ejectosome component Gp16, peptidoglycan lytic exotransglycosylase (EC 4.2.2.n1)
NODE_1_length_41714_cov_600.419	32985	snp	C	T	T:1259 C:0	CDS	+	1782/3033	594/1010	synonymous_variant c.1782C>T p.Phe594Phe	Pseudomonas phage phiB1_1_40		Phage DNA ejectosome component Gp16, peptidoglycan lytic exotransglycosylase (EC 4.2.2.n1)
NODE_1_length_41714_cov_600.419	33015	complex	ACTG	GCTA	GCTA:1220 ACTG:0	CDS	+	1812/3033	604/1010	synonymous_variant c.1812_1815delACTGinsGCTA p.606	Pseudomonas phage phiB1_1_40		Phage DNA ejectosome component Gp16, peptidoglycan lytic exotransglycosylase (EC 4.2.2.n1)
NODE_1_length_41714_cov_600.419	33033	snp	A	G	G:1274 A:1	CDS	+	1830/3033	610/1010	synonymous_variant c.1830A>G p.Gln610Gln	Pseudomonas phage phiB1_1_40		Phage DNA ejectosome component Gp16, peptidoglycan lytic exotransglycosylase (EC 4.2.2.n1)
NODE_1_length_41714_cov_600.419	33046	snp	T	C	C:1385 T:0	CDS	+	1843/3033	615/1010	synonymous_variant c.1843T>C p.Leu615Leu	Pseudomonas phage phiB1_1_40		Phage DNA ejectosome component Gp16, peptidoglycan lytic exotransglycosylase (EC 4.2.2.n1)
NODE_1_length_41714_cov_600.419	33066	snp	G	A	A:1388 G:0	CDS	+	1863/3033	621/1010	synonymous_variant c.1863G>A p.Leu621Leu	Pseudomonas phage phiB1_1_40		Phage DNA ejectosome component Gp16, peptidoglycan lytic exotransglycosylase (EC 4.2.2.n1)
NODE_1_length_41714_cov_600.419	33100	snp	A	G	G:1291 A:0	CDS	+	1897/3033	633/1010	missense_variant c.1897A>G p.Ile633Val	Pseudomonas phage phiB1_1_40		Phage DNA ejectosome component Gp16, peptidoglycan lytic exotransglycosylase (EC 4.2.2.n1)
NODE_1_length_41714_cov_600.419	33123	snp	T	C	C:1323 T:0	CDS	+	1920/3033	640/1010	synonymous_variant c.1920T>C p.Arg640Arg	Pseudomonas phage phiB1_1_40		Phage DNA ejectosome component Gp16, peptidoglycan lytic exotransglycosylase (EC 4.2.2.n1)
NODE_1_length_41714_cov_600.419	33138	snp	A	G	G:1280 A:0	CDS	+	1935/3033	645/1010	synonymous_variant c.1935A>G p.Ala645Ala	Pseudomonas phage phiB1_1_40		Phage DNA ejectosome component Gp16, peptidoglycan lytic exotransglycosylase (EC 4.2.2.n1)
NODE_1_length_41714_cov_600.419	33151	snp	C	T	T:1288 C:0	CDS	+	1948/3033	650/1010	synonymous_variant c.1948C>T p.Leu650Leu	Pseudomonas phage phiB1_1_40		Phage DNA ejectosome component Gp16, peptidoglycan lytic exotransglycosylase (EC 4.2.2.n1)
NODE_1_length_41714_cov_600.419	33165	snp	T	C	C:1295 T:0	CDS	+	1962/3033	654/1010	synonymous_variant c.1962T>C p.Gly654Gly	Pseudomonas phage phiB1_1_40		Phage DNA ejectosome component Gp16, peptidoglycan lytic exotransglycosylase (EC 4.2.2.n1)
NODE_1_length_41714_cov_600.419	33180	snp	A	G	G:1247 A:0	CDS	+	1977/3033	659/1010	synonymous_variant c.1977A>G p.Ala659Ala	Pseudomonas phage phiB1_1_40		Phage DNA ejectosome component Gp16, peptidoglycan lytic exotransglycosylase (EC 4.2.2.n1)
NODE_1_length_41714_cov_600.419	33297	snp	T	C	C:1160 T:1	CDS	+	2094/3033	698/1010	synonymous_variant c.2094T>C p.Ala698Ala	Pseudomonas phage phiB1_1_40		Phage DNA ejectosome component Gp16, peptidoglycan lytic exotransglycosylase (EC 4.2.2.n1)
NODE_1_length_41714_cov_600.419	33346	snp	T	G	G:1199 T:2	CDS	+	2143/3033	715/1010	missense_variant c.2143T>G p.Leu715Val	Pseudomonas phage phiB1_1_40		Phage DNA ejectosome component Gp16, peptidoglycan lytic exotransglycosylase (EC 4.2.2.n1)
NODE_1_length_41714_cov_600.419	33414	complex	TCAC	CCAT	CCAT:1224 TCAC:0	CDS	+	2211/3033	737/1010	synonymous_variant c.2211_2214delTCACinsCCAT p.739	Pseudomonas phage phiB1_1_40		Phage DNA ejectosome component Gp16, peptidoglycan lytic exotransglycosylase (EC 4.2.2.n1)
NODE_1_length_41714_cov_600.419	33639	snp	C	T	T:1146 C:0	CDS	+	2436/3033	812/1010	synonymous_variant c.2436C>T p.Ala812Ala	Pseudomonas phage phiB1_1_40		Phage DNA ejectosome component Gp16, peptidoglycan lytic exotransglycosylase (EC 4.2.2.n1)
NODE_1_length_41714_cov_600.419	33855	snp	G	A	A:1234 G:1	CDS	+	2652/3033	884/1010	synonymous_variant c.2652G>A p.Ala884Ala	Pseudomonas phage phiB1_1_40		Phage DNA ejectosome component Gp16, peptidoglycan lytic exotransglycosylase (EC 4.2.2.n1)
NODE_1_length_41714_cov_600.419	33867	snp	G	A	A:1219 G:0	CDS	+	2664/3033	888/1010	synonymous_variant c.2664G>A p.Val888Val	Pseudomonas phage phiB1_1_40		Phage DNA ejectosome component Gp16, peptidoglycan lytic exotransglycosylase (EC 4.2.2.n1)
NODE_1_length_41714_cov_600.419	33899	snp	T	C	C:1260 T:0	CDS	+	2696/3033	899/1010	missense_variant c.2696T>C p.Val899Ala	Pseudomonas phage phiB1_1_40		Phage DNA ejectosome component Gp16, peptidoglycan lytic exotransglycosylase (EC 4.2.2.n1)
NODE_1_length_41714_cov_600.419	33931	snp	C	T	T:1379 C:0	CDS	+	2728/3033	910/1010	synonymous_variant c.2728C>T p.Leu910Leu	Pseudomonas phage phiB1_1_40		Phage DNA ejectosome component Gp16, peptidoglycan lytic exotransglycosylase (EC 4.2.2.n1)
NODE_1_length_41714_cov_600.419	33939	snp	G	T	T:1315 G:1	CDS	+	2736/3033	912/1010	synonymous_variant c.2736G>T p.Leu912Leu	Pseudomonas phage phiB1_1_40		Phage DNA ejectosome component Gp16, peptidoglycan lytic exotransglycosylase (EC 4.2.2.n1)
NODE_1_length_41714_cov_600.419	33948	snp	C	G	G:1302 C:1	CDS	+	2745/3033	915/1010	synonymous_variant c.2745C>G p.Ser915Ser	Pseudomonas phage phiB1_1_40		Phage DNA ejectosome component Gp16, peptidoglycan lytic exotransglycosylase (EC 4.2.2.n1)
NODE_1_length_41714_cov_600.419	33963	snp	G	A	A:1268 G:0	CDS	+	2760/3033	920/1010	synonymous_variant c.2760G>A p.Val920Val	Pseudomonas phage phiB1_1_40		Phage DNA ejectosome component Gp16, peptidoglycan lytic exotransglycosylase (EC 4.2.2.n1)
NODE_1_length_41714_cov_600.419	33973	snp	T	G	G:1277 T:1	CDS	+	2770/3033	924/1010	missense_variant c.2770T>G p.Ser924Ala	Pseudomonas phage phiB1_1_40		Phage DNA ejectosome component Gp16, peptidoglycan lytic exotransglycosylase (EC 4.2.2.n1)
NODE_1_length_41714_cov_600.419	33996	snp	C	G	G:1261 C:1	CDS	+	2793/3033	931/1010	synonymous_variant c.2793C>G p.Leu931Leu	Pseudomonas phage phiB1_1_40		Phage DNA ejectosome component Gp16, peptidoglycan lytic exotransglycosylase (EC 4.2.2.n1)
NODE_1_length_41714_cov_600.419	34008	snp	T	C	C:1305 T:0	CDS	+	2805/3033	935/1010	synonymous_variant c.2805T>C p.Ser935Ser	Pseudomonas phage phiB1_1_40		Phage DNA ejectosome component Gp16, peptidoglycan lytic exotransglycosylase (EC 4.2.2.n1)
NODE_1_length_41714_cov_600.419	34173	snp	A	C	C:1401 A:0	CDS	+	2970/3033	990/1010	synonymous_variant c.2970A>C p.Val990Val	Pseudomonas phage phiB1_1_40		Phage DNA ejectosome component Gp16, peptidoglycan lytic exotransglycosylase (EC 4.2.2.n1)
NODE_1_length_41714_cov_600.419	34245	snp	G	A	A:1275 G:1	CDS	+	9/714	3/237	synonymous_variant c.9G>A p.Gln3Gln	Pseudomonas phage phiB1_1_41		Phage tail fiber protein
NODE_1_length_41714_cov_600.419	34290	snp	A	G	G:1278 A:0	CDS	+	54/714	18/237	synonymous_variant c.54A>G p.Arg18Arg	Pseudomonas phage phiB1_1_41		Phage tail fiber protein
NODE_1_length_41714_cov_600.419	34326	snp	G	A	A:1329 G:0	CDS	+	90/714	30/237	synonymous_variant c.90G>A p.Ser30Ser	Pseudomonas phage phiB1_1_41		Phage tail fiber protein
NODE_1_length_41714_cov_600.419	34362	snp	A	C	C:1321 A:0	CDS	+	126/714	42/237	synonymous_variant c.126A>C p.Pro42Pro	Pseudomonas phage phiB1_1_41		Phage tail fiber protein
NODE_1_length_41714_cov_600.419	34367	snp	A	G	G:1342 A:0	CDS	+	131/714	44/237	missense_variant c.131A>G p.Asn44Ser	Pseudomonas phage phiB1_1_41		Phage tail fiber protein
NODE_1_length_41714_cov_600.419	34402	snp	A	C	C:1337 A:1	CDS	+	166/714	56/237	missense_variant c.166A>C p.Ile56Leu	Pseudomonas phage phiB1_1_41		Phage tail fiber protein
NODE_1_length_41714_cov_600.419	34413	mnp	CG	TC	TC:1244 CG:0	CDS	+	177/714	59/237	missense_variant c.177_178delCGinsTC p.Ala60Pro	Pseudomonas phage phiB1_1_41		Phage tail fiber protein
NODE_1_length_41714_cov_600.419	34455	snp	C	T	T:1284 C:0	CDS	+	219/714	73/237	synonymous_variant c.219C>T p.Ala73Ala	Pseudomonas phage phiB1_1_41		Phage tail fiber protein
NODE_1_length_41714_cov_600.419	34481	snp	T	C	C:1283 T:0	CDS	+	245/714	82/237	missense_variant c.245T>C p.Val82Ala	Pseudomonas phage phiB1_1_41		Phage tail fiber protein
NODE_1_length_41714_cov_600.419	34506	snp	C	T	T:1377 C:0	CDS	+	270/714	90/237	synonymous_variant c.270C>T p.Tyr90Tyr	Pseudomonas phage phiB1_1_41		Phage tail fiber protein
NODE_1_length_41714_cov_600.419	34527	snp	G	A	A:1358 G:0	CDS	+	291/714	97/237	synonymous_variant c.291G>A p.Gln97Gln	Pseudomonas phage phiB1_1_41		Phage tail fiber protein
NODE_1_length_41714_cov_600.419	34533	snp	G	A	A:1444 G:0	CDS	+	297/714	99/237	synonymous_variant c.297G>A p.Leu99Leu	Pseudomonas phage phiB1_1_41		Phage tail fiber protein
NODE_1_length_41714_cov_600.419	34539	snp	G	A	A:1287 G:2	CDS	+	303/714	101/237	synonymous_variant c.303G>A p.Ala101Ala	Pseudomonas phage phiB1_1_41		Phage tail fiber protein
NODE_1_length_41714_cov_600.419	34569	complex	AGTGTCT	GGTATCC	GGTATCC:1268 AGTGTCT:0	CDS	+	333/714	111/237	synonymous_variant c.333_339delAGTGTCTinsGGTATCC p.114	Pseudomonas phage phiB1_1_41		Phage tail fiber protein
NODE_1_length_41714_cov_600.419	34587	snp	G	A	A:1396 G:1	CDS	+	351/714	117/237	synonymous_variant c.351G>A p.Ala117Ala	Pseudomonas phage phiB1_1_41		Phage tail fiber protein
NODE_1_length_41714_cov_600.419	34614	snp	A	G	G:1340 A:0	CDS	+	378/714	126/237	synonymous_variant c.378A>G p.Ala126Ala	Pseudomonas phage phiB1_1_41		Phage tail fiber protein
NODE_1_length_41714_cov_600.419	34659	mnp	AG	CA	CA:1319 AG:0	CDS	+	423/714	141/237	missense_variant c.423_424delAGinsCA p.Ala142Thr	Pseudomonas phage phiB1_1_41		Phage tail fiber protein
NODE_1_length_41714_cov_600.419	34668	snp	C	T	T:1378 C:0	CDS	+	432/714	144/237	synonymous_variant c.432C>T p.Arg144Arg	Pseudomonas phage phiB1_1_41		Phage tail fiber protein
NODE_1_length_41714_cov_600.419	34716	snp	G	A	A:1330 G:0	CDS	+	480/714	160/237	synonymous_variant c.480G>A p.Pro160Pro	Pseudomonas phage phiB1_1_41		Phage tail fiber protein
NODE_1_length_41714_cov_600.419	34755	snp	T	C	C:1342 T:0	CDS	+	519/714	173/237	synonymous_variant c.519T>C p.Gly173Gly	Pseudomonas phage phiB1_1_41		Phage tail fiber protein
NODE_1_length_41714_cov_600.419	34767	snp	T	C	C:1405 T:0	CDS	+	531/714	177/237	synonymous_variant c.531T>C p.Asn177Asn	Pseudomonas phage phiB1_1_41		Phage tail fiber protein
NODE_1_length_41714_cov_600.419	35251	snp	A	C	C:1281 A:3	CDS	+	300/879	100/292	synonymous_variant c.300A>C p.Arg100Arg	Pseudomonas phage phiB1_1_42		Phage tail fiber protein
NODE_1_length_41714_cov_600.419	35275	snp	T	C	C:1251 T:0	CDS	+	324/879	108/292	synonymous_variant c.324T>C p.Arg108Arg	Pseudomonas phage phiB1_1_42		Phage tail fiber protein
NODE_1_length_41714_cov_600.419	35287	snp	T	G	G:1382 T:1	CDS	+	336/879	112/292	synonymous_variant c.336T>G p.Gly112Gly	Pseudomonas phage phiB1_1_42		Phage tail fiber protein
NODE_1_length_41714_cov_600.419	35332	snp	G	T	T:1276 G:0	CDS	+	381/879	127/292	synonymous_variant c.381G>T p.Thr127Thr	Pseudomonas phage phiB1_1_42		Phage tail fiber protein
NODE_1_length_41714_cov_600.419	35356	snp	G	A	A:1381 G:1	CDS	+	405/879	135/292	synonymous_variant c.405G>A p.Leu135Leu	Pseudomonas phage phiB1_1_42		Phage tail fiber protein
NODE_1_length_41714_cov_600.419	35362	snp	C	T	T:1324 C:0	CDS	+	411/879	137/292	synonymous_variant c.411C>T p.Gly137Gly	Pseudomonas phage phiB1_1_42		Phage tail fiber protein
NODE_1_length_41714_cov_600.419	35399	snp	A	G	G:1277 A:0	CDS	+	448/879	150/292	missense_variant c.448A>G p.Thr150Ala	Pseudomonas phage phiB1_1_42		Phage tail fiber protein
NODE_1_length_41714_cov_600.419	35404	snp	G	A	A:1238 G:1	CDS	+	453/879	151/292	synonymous_variant c.453G>A p.Ala151Ala	Pseudomonas phage phiB1_1_42		Phage tail fiber protein
NODE_1_length_41714_cov_600.419	35449	snp	T	C	C:1290 T:1	CDS	+	498/879	166/292	synonymous_variant c.498T>C p.Thr166Thr	Pseudomonas phage phiB1_1_42		Phage tail fiber protein
NODE_1_length_41714_cov_600.419	35456	snp	G	A	A:1333 G:0	CDS	+	505/879	169/292	missense_variant c.505G>A p.Val169Ile	Pseudomonas phage phiB1_1_42		Phage tail fiber protein
NODE_1_length_41714_cov_600.419	35472	snp	C	T	T:1222 C:0	CDS	+	521/879	174/292	missense_variant c.521C>T p.Ala174Val	Pseudomonas phage phiB1_1_42		Phage tail fiber protein
NODE_1_length_41714_cov_600.419	35494	snp	C	T	T:1372 C:0	CDS	+	543/879	181/292	synonymous_variant c.543C>T p.Ser181Ser	Pseudomonas phage phiB1_1_42		Phage tail fiber protein
NODE_1_length_41714_cov_600.419	35539	snp	G	A	A:1158 G:1	CDS	+	588/879	196/292	synonymous_variant c.588G>A p.Ala196Ala	Pseudomonas phage phiB1_1_42		Phage tail fiber protein
NODE_1_length_41714_cov_600.419	35548	snp	T	C	C:1151 T:0	CDS	+	597/879	199/292	synonymous_variant c.597T>C p.Thr199Thr	Pseudomonas phage phiB1_1_42		Phage tail fiber protein
NODE_1_length_41714_cov_600.419	35614	snp	C	T	T:1182 C:0	CDS	+	663/879	221/292	synonymous_variant c.663C>T p.Gly221Gly	Pseudomonas phage phiB1_1_42		Phage tail fiber protein
NODE_1_length_41714_cov_600.419	35623	snp	A	C	C:1210 A:1	CDS	+	672/879	224/292	synonymous_variant c.672A>C p.Thr224Thr	Pseudomonas phage phiB1_1_42		Phage tail fiber protein
NODE_1_length_41714_cov_600.419	35644	snp	T	C	C:1176 T:1	CDS	+	693/879	231/292	synonymous_variant c.693T>C p.Pro231Pro	Pseudomonas phage phiB1_1_42		Phage tail fiber protein
NODE_1_length_41714_cov_600.419	35749	snp	G	A	A:1148 G:0	CDS	+	798/879	266/292	synonymous_variant c.798G>A p.Leu266Leu	Pseudomonas phage phiB1_1_42		Phage tail fiber protein
NODE_1_length_41714_cov_600.419	35834	snp	T	C	C:1111 T:0	fasta_record	+			intergenic_region n.35834T>C
NODE_1_length_41714_cov_600.419	35869	snp	A	C	C:1034 A:2	CDS	+	27/1686	9/561	synonymous_variant c.27A>C p.Leu9Leu	Pseudomonas phage phiB1_1_43		hypothetical protein
NODE_1_length_41714_cov_600.419	35935	snp	C	A	A:1092 C:0	CDS	+	93/1686	31/561	synonymous_variant c.93C>A p.Arg31Arg	Pseudomonas phage phiB1_1_43		hypothetical protein
NODE_1_length_41714_cov_600.419	35941	complex	CGGT	TGGC	TGGC:1061 CGGT:0	CDS	+	99/1686	33/561	synonymous_variant c.99_102delCGGTinsTGGC p.35	Pseudomonas phage phiB1_1_43		hypothetical protein
NODE_1_length_41714_cov_600.419	35953	snp	T	C	C:1085 T:1	CDS	+	111/1686	37/561	synonymous_variant c.111T>C p.Ser37Ser	Pseudomonas phage phiB1_1_43		hypothetical protein
NODE_1_length_41714_cov_600.419	35974	snp	A	G	G:1180 A:0	CDS	+	132/1686	44/561	synonymous_variant c.132A>G p.Thr44Thr	Pseudomonas phage phiB1_1_43		hypothetical protein
NODE_1_length_41714_cov_600.419	36016	snp	G	A	A:1110 G:0	CDS	+	174/1686	58/561	synonymous_variant c.174G>A p.Ala58Ala	Pseudomonas phage phiB1_1_43		hypothetical protein
NODE_1_length_41714_cov_600.419	36043	snp	C	T	T:1069 C:0	CDS	+	201/1686	67/561	synonymous_variant c.201C>T p.Tyr67Tyr	Pseudomonas phage phiB1_1_43		hypothetical protein
NODE_1_length_41714_cov_600.419	36053	complex	ACGGT	GTGGC	GTGGC:982 ACGGT:0	CDS	+	211/1686	71/561	missense_variant c.211_215delACGGTinsGTGGC p.ThrVal71ValAla	Pseudomonas phage phiB1_1_43		hypothetical protein
NODE_1_length_41714_cov_600.419	36130	snp	C	T	T:1117 C:0	CDS	+	288/1686	96/561	synonymous_variant c.288C>T p.Asp96Asp	Pseudomonas phage phiB1_1_43		hypothetical protein
NODE_1_length_41714_cov_600.419	36157	snp	T	C	C:1061 T:1	CDS	+	315/1686	105/561	synonymous_variant c.315T>C p.Gly105Gly	Pseudomonas phage phiB1_1_43		hypothetical protein
NODE_1_length_41714_cov_600.419	36166	snp	T	C	C:1043 T:0	CDS	+	324/1686	108/561	synonymous_variant c.324T>C p.Gly108Gly	Pseudomonas phage phiB1_1_43		hypothetical protein
NODE_1_length_41714_cov_600.419	36205	snp	T	C	C:1107 T:1	CDS	+	363/1686	121/561	synonymous_variant c.363T>C p.Ala121Ala	Pseudomonas phage phiB1_1_43		hypothetical protein
NODE_1_length_41714_cov_600.419	36214	snp	C	A	A:1080 C:0	CDS	+	372/1686	124/561	synonymous_variant c.372C>A p.Ala124Ala	Pseudomonas phage phiB1_1_43		hypothetical protein
NODE_1_length_41714_cov_600.419	36274	complex	TGCA	GGCG	GGCG:1024 TGCA:0	CDS	+	432/1686	144/561	synonymous_variant c.432_435delTGCAinsGGCG p.146	Pseudomonas phage phiB1_1_43		hypothetical protein
NODE_1_length_41714_cov_600.419	36295	snp	T	C	C:1032 T:0	CDS	+	453/1686	151/561	synonymous_variant c.453T>C p.Gly151Gly	Pseudomonas phage phiB1_1_43		hypothetical protein
NODE_1_length_41714_cov_600.419	36362	complex	CGG	AGA	AGA:843 CGG:0	CDS	+	520/1686	174/561	synonymous_variant c.520_522delCGGinsAGA p.175	Pseudomonas phage phiB1_1_43		hypothetical protein
NODE_1_length_41714_cov_600.419	36371	snp	G	A	A:874 G:0	CDS	+	529/1686	177/561	missense_variant c.529G>A p.Ala177Thr	Pseudomonas phage phiB1_1_43		hypothetical protein
NODE_1_length_41714_cov_600.419	36388	snp	T	A	A:952 T:9	CDS	+	546/1686	182/561	synonymous_variant c.546T>A p.Gly182Gly	Pseudomonas phage phiB1_1_43		hypothetical protein
NODE_1_length_41714_cov_600.419	36418	snp	A	C	C:865 A:3	CDS	+	576/1686	192/561	synonymous_variant c.576A>C p.Ile192Ile	Pseudomonas phage phiB1_1_43		hypothetical protein
NODE_1_length_41714_cov_600.419	36430	snp	G	A	A:907 G:0	CDS	+	588/1686	196/561	synonymous_variant c.588G>A p.Glu196Glu	Pseudomonas phage phiB1_1_43		hypothetical protein
NODE_1_length_41714_cov_600.419	36453	snp	T	C	C:843 T:0	CDS	+	611/1686	204/561	missense_variant c.611T>C p.Ile204Thr	Pseudomonas phage phiB1_1_43		hypothetical protein
NODE_1_length_41714_cov_600.419	36461	mnp	AG	TC	TC:776 AG:0	CDS	+	619/1686	207/561	synonymous_variant c.619_620delAGinsTC p.208	Pseudomonas phage phiB1_1_43		hypothetical protein
NODE_1_length_41714_cov_600.419	36467	snp	G	A	A:858 G:0	CDS	+	625/1686	209/561	missense_variant c.625G>A p.Val209Ile	Pseudomonas phage phiB1_1_43		hypothetical protein
NODE_1_length_41714_cov_600.419	36472	snp	C	T	T:869 C:0	CDS	+	630/1686	210/561	synonymous_variant c.630C>T p.Ser210Ser	Pseudomonas phage phiB1_1_43		hypothetical protein
NODE_1_length_41714_cov_600.419	36530	mnp	GT	AC	AC:768 GT:0	CDS	+	688/1686	230/561	missense_variant c.688_689delGTinsAC p.Val230Thr	Pseudomonas phage phiB1_1_43		hypothetical protein
NODE_1_length_41714_cov_600.419	36599	snp	G	A	A:918 G:0	CDS	+	757/1686	253/561	missense_variant c.757G>A p.Ala253Thr	Pseudomonas phage phiB1_1_43		hypothetical protein
NODE_1_length_41714_cov_600.419	36607	mnp	CT	TC	TC:864 CT:0	CDS	+	765/1686	255/561	synonymous_variant c.765_766delCTinsTC p.257	Pseudomonas phage phiB1_1_43		hypothetical protein
NODE_1_length_41714_cov_600.419	36631	snp	A	G	G:941 A:0	CDS	+	789/1686	263/561	synonymous_variant c.789A>G p.Gln263Gln	Pseudomonas phage phiB1_1_43		hypothetical protein
NODE_1_length_41714_cov_600.419	36649	snp	C	T	T:926 C:0	CDS	+	807/1686	269/561	synonymous_variant c.807C>T p.Ser269Ser	Pseudomonas phage phiB1_1_43		hypothetical protein
NODE_1_length_41714_cov_600.419	36682	snp	T	C	C:917 T:0	CDS	+	840/1686	280/561	synonymous_variant c.840T>C p.Asp280Asp	Pseudomonas phage phiB1_1_43		hypothetical protein
NODE_1_length_41714_cov_600.419	36697	snp	G	A	A:957 G:1	CDS	+	855/1686	285/561	synonymous_variant c.855G>A p.Ala285Ala	Pseudomonas phage phiB1_1_43		hypothetical protein
NODE_1_length_41714_cov_600.419	36703	complex	TGGC	CGGT	CGGT:875 TGGC:0	CDS	+	861/1686	287/561	synonymous_variant c.861_864delTGGCinsCGGT p.289	Pseudomonas phage phiB1_1_43		hypothetical protein
NODE_1_length_41714_cov_600.419	36727	complex	TGAGGCG	CGAAGCT	CGAAGCT:814 TGAGGCG:0	CDS	+	885/1686	295/561	synonymous_variant c.885_891delTGAGGCGinsCGAAGCT p.298	Pseudomonas phage phiB1_1_43		hypothetical protein
NODE_1_length_41714_cov_600.419	36742	snp	T	C	C:918 T:0	CDS	+	900/1686	300/561	synonymous_variant c.900T>C p.Phe300Phe	Pseudomonas phage phiB1_1_43		hypothetical protein
NODE_1_length_41714_cov_600.419	36776	complex	GTCG	TTCA	TTCA:749 GTCG:0	CDS	+	934/1686	312/561	missense_variant c.934_937delGTCGinsTTCA p.ValAla312PheThr	Pseudomonas phage phiB1_1_43		hypothetical protein
NODE_1_length_41714_cov_600.419	36792	snp	C	T	T:802 C:0	CDS	+	950/1686	317/561	missense_variant c.950C>T p.Ala317Val	Pseudomonas phage phiB1_1_43		hypothetical protein
NODE_1_length_41714_cov_600.419	36802	snp	C	A	A:880 C:0	CDS	+	960/1686	320/561	synonymous_variant c.960C>A p.Ile320Ile	Pseudomonas phage phiB1_1_43		hypothetical protein
NODE_1_length_41714_cov_600.419	36817	snp	G	A	A:889 G:0	CDS	+	975/1686	325/561	synonymous_variant c.975G>A p.Ser325Ser	Pseudomonas phage phiB1_1_43		hypothetical protein
NODE_1_length_41714_cov_600.419	36823	snp	T	C	C:902 T:1	CDS	+	981/1686	327/561	synonymous_variant c.981T>C p.Phe327Phe	Pseudomonas phage phiB1_1_43		hypothetical protein
NODE_1_length_41714_cov_600.419	36841	complex	TTCAGGC	CTCCGGT	CTCCGGT:777 TTCAGGC:0	CDS	+	999/1686	333/561	synonymous_variant c.999_1005delTTCAGGCinsCTCCGGT p.336	Pseudomonas phage phiB1_1_43		hypothetical protein
NODE_1_length_41714_cov_600.419	36859	snp	T	C	C:871 T:0	CDS	+	1017/1686	339/561	synonymous_variant c.1017T>C p.Ala339Ala	Pseudomonas phage phiB1_1_43		hypothetical protein
NODE_1_length_41714_cov_600.419	36890	snp	G	A	A:961 G:0	CDS	+	1048/1686	350/561	missense_variant c.1048G>A p.Val350Ile	Pseudomonas phage phiB1_1_43		hypothetical protein
NODE_1_length_41714_cov_600.419	36908	snp	G	A	A:965 G:0	CDS	+	1066/1686	356/561	missense_variant c.1066G>A p.Gly356Ser	Pseudomonas phage phiB1_1_43		hypothetical protein
NODE_1_length_41714_cov_600.419	36913	snp	G	A	A:945 G:1	CDS	+	1071/1686	357/561	synonymous_variant c.1071G>A p.Gly357Gly	Pseudomonas phage phiB1_1_43		hypothetical protein
NODE_1_length_41714_cov_600.419	36922	snp	G	A	A:933 G:1	CDS	+	1080/1686	360/561	synonymous_variant c.1080G>A p.Gly360Gly	Pseudomonas phage phiB1_1_43		hypothetical protein
NODE_1_length_41714_cov_600.419	36944	snp	G	A	A:968 G:0	CDS	+	1102/1686	368/561	missense_variant c.1102G>A p.Ala368Thr	Pseudomonas phage phiB1_1_43		hypothetical protein
NODE_1_length_41714_cov_600.419	36973	snp	T	C	C:893 T:0	CDS	+	1131/1686	377/561	synonymous_variant c.1131T>C p.Gly377Gly	Pseudomonas phage phiB1_1_43		hypothetical protein
NODE_1_length_41714_cov_600.419	36987	snp	G	A	A:929 G:0	CDS	+	1145/1686	382/561	missense_variant c.1145G>A p.Ser382Asn	Pseudomonas phage phiB1_1_43		hypothetical protein
NODE_1_length_41714_cov_600.419	36997	snp	G	T	T:908 G:0	CDS	+	1155/1686	385/561	synonymous_variant c.1155G>T p.Ser385Ser	Pseudomonas phage phiB1_1_43		hypothetical protein
NODE_1_length_41714_cov_600.419	37003	snp	T	C	C:944 T:0	CDS	+	1161/1686	387/561	synonymous_variant c.1161T>C p.Gly387Gly	Pseudomonas phage phiB1_1_43		hypothetical protein
NODE_1_length_41714_cov_600.419	37024	snp	G	A	A:974 G:0	CDS	+	1182/1686	394/561	synonymous_variant c.1182G>A p.Ser394Ser	Pseudomonas phage phiB1_1_43		hypothetical protein
NODE_1_length_41714_cov_600.419	37039	snp	C	T	T:1004 C:1	CDS	+	1197/1686	399/561	synonymous_variant c.1197C>T p.Ser399Ser	Pseudomonas phage phiB1_1_43		hypothetical protein
NODE_1_length_41714_cov_600.419	37063	complex	TGCG	CGTA	CGTA:954 TGCG:0	CDS	+	1221/1686	407/561	missense_variant c.1221_1224delTGCGinsCGTA p.Ala408Val	Pseudomonas phage phiB1_1_43		hypothetical protein
NODE_1_length_41714_cov_600.419	37079	snp	G	A	A:1090 G:0	CDS	+	1237/1686	413/561	missense_variant c.1237G>A p.Ala413Thr	Pseudomonas phage phiB1_1_43		hypothetical protein
NODE_1_length_41714_cov_600.419	37100	snp	G	A	A:1099 G:0	CDS	+	1258/1686	420/561	missense_variant c.1258G>A p.Val420Ile	Pseudomonas phage phiB1_1_43		hypothetical protein
NODE_1_length_41714_cov_600.419	37159	snp	G	T	T:1244 G:0	CDS	+	1317/1686	439/561	synonymous_variant c.1317G>T p.Arg439Arg	Pseudomonas phage phiB1_1_43		hypothetical protein
NODE_1_length_41714_cov_600.419	37309	snp	T	C	C:1254 T:0	CDS	+	1467/1686	489/561	synonymous_variant c.1467T>C p.Gly489Gly	Pseudomonas phage phiB1_1_43		hypothetical protein
NODE_1_length_41714_cov_600.419	37324	snp	C	T	T:1204 C:0	CDS	+	1482/1686	494/561	synonymous_variant c.1482C>T p.Pro494Pro	Pseudomonas phage phiB1_1_43		hypothetical protein
NODE_1_length_41714_cov_600.419	37339	snp	C	T	T:1292 C:1	CDS	+	1497/1686	499/561	synonymous_variant c.1497C>T p.Ser499Ser	Pseudomonas phage phiB1_1_43		hypothetical protein
NODE_1_length_41714_cov_600.419	37387	mnp	TC	CT	CT:1256 TC:0	CDS	+	1545/1686	515/561	synonymous_variant c.1545_1546delTCinsCT p.517	Pseudomonas phage phiB1_1_43		hypothetical protein
NODE_1_length_41714_cov_600.419	37429	snp	G	A	A:1332 G:0	CDS	+	1587/1686	529/561	synonymous_variant c.1587G>A p.Ser529Ser	Pseudomonas phage phiB1_1_43		hypothetical protein
NODE_1_length_41714_cov_600.419	37499	snp	A	G	G:1325 A:0	CDS	+	1657/1686	553/561	missense_variant c.1657A>G p.Thr553Ala	Pseudomonas phage phiB1_1_43		hypothetical protein
NODE_1_length_41714_cov_600.419	37528	snp	G	A	A:1432 G:0	CDS	+	1686/1686	562/561	splice_region_variant&stop_retained_variant c.1686G>A p.Ter562Ter	Pseudomonas phage phiB1_1_43		hypothetical protein
NODE_1_length_41714_cov_600.419	37556	snp	C	T	T:1461 C:0	CDS	+	18/291	1996-06-01	synonymous_variant c.18C>T p.Ser6Ser	Pseudomonas phage phiB1_1_44		Phage terminase small subunit Gp18, DNA packaging
NODE_1_length_41714_cov_600.419	37574	complex	TGAGT	CGAGC	CGAGC:1395 TGAGT:0	CDS	+	36/291	1996-12-01	synonymous_variant c.36_40delTGAGTinsCGAGC p.15	Pseudomonas phage phiB1_1_44		Phage terminase small subunit Gp18, DNA packaging
NODE_1_length_41714_cov_600.419	37583	snp	A	G	G:1423 A:0	CDS	+	45/291	15/96	synonymous_variant c.45A>G p.Leu15Leu	Pseudomonas phage phiB1_1_44		Phage terminase small subunit Gp18, DNA packaging
NODE_1_length_41714_cov_600.419	37598	snp	C	A	A:1382 C:0	CDS	+	60/291	20/96	synonymous_variant c.60C>A p.Val20Val	Pseudomonas phage phiB1_1_44		Phage terminase small subunit Gp18, DNA packaging
NODE_1_length_41714_cov_600.419	37622	snp	T	G	G:1350 T:2	CDS	+	84/291	28/96	missense_variant c.84T>G p.Asp28Glu	Pseudomonas phage phiB1_1_44		Phage terminase small subunit Gp18, DNA packaging
NODE_1_length_41714_cov_600.419	37634	snp	T	C	C:1352 T:2	CDS	+	96/291	32/96	synonymous_variant c.96T>C p.Pro32Pro	Pseudomonas phage phiB1_1_44		Phage terminase small subunit Gp18, DNA packaging
NODE_1_length_41714_cov_600.419	37640	snp	A	G	G:1319 A:0	CDS	+	102/291	34/96	synonymous_variant c.102A>G p.Pro34Pro	Pseudomonas phage phiB1_1_44		Phage terminase small subunit Gp18, DNA packaging
NODE_1_length_41714_cov_600.419	37694	snp	C	T	T:1501 C:0	CDS	+	156/291	52/96	synonymous_variant c.156C>T p.Cys52Cys	Pseudomonas phage phiB1_1_44		Phage terminase small subunit Gp18, DNA packaging
NODE_1_length_41714_cov_600.419	37725	snp	C	T	T:1481 C:1	CDS	+	187/291	63/96	synonymous_variant c.187C>T p.Leu63Leu	Pseudomonas phage phiB1_1_44		Phage terminase small subunit Gp18, DNA packaging
NODE_1_length_41714_cov_600.419	37796	snp	T	C	C:1401 T:0	CDS	+	258/291	86/96	synonymous_variant c.258T>C p.Ala86Ala	Pseudomonas phage phiB1_1_44		Phage terminase small subunit Gp18, DNA packaging
NODE_1_length_41714_cov_600.419	37838	complex	ACGCGC	GCGTGA	GCGTGA:1198 ACGCGC:0	fasta_record	+			intergenic_region n.37838_37843delACGCGCinsGCGTGA
NODE_1_length_41714_cov_600.419	37877	snp	G	A	A:1330 G:0	CDS	+	3/1743	1/580	initiator_codon_variant c.3G>A p.Met1?	Pseudomonas phage phiB1_1_45		Phage terminase large subunit Gp19, DNA packaging
NODE_1_length_41714_cov_600.419	38042	snp	C	T	T:1330 C:0	CDS	+	168/1743	56/580	synonymous_variant c.168C>T p.Gly56Gly	Pseudomonas phage phiB1_1_45		Phage terminase large subunit Gp19, DNA packaging
NODE_1_length_41714_cov_600.419	38159	snp	G	A	A:1316 G:0	CDS	+	285/1743	95/580	synonymous_variant c.285G>A p.Leu95Leu	Pseudomonas phage phiB1_1_45		Phage terminase large subunit Gp19, DNA packaging
NODE_1_length_41714_cov_600.419	38205	complex	CTA	TTG	TTG:1121 CTA:0	CDS	+	331/1743	111/580	synonymous_variant c.331_333delCTAinsTTG p.112	Pseudomonas phage phiB1_1_45		Phage terminase large subunit Gp19, DNA packaging
NODE_1_length_41714_cov_600.419	38330	snp	A	G	G:1271 A:2	CDS	+	456/1743	152/580	synonymous_variant c.456A>G p.Thr152Thr	Pseudomonas phage phiB1_1_45		Phage terminase large subunit Gp19, DNA packaging
NODE_1_length_41714_cov_600.419	38414	snp	T	C	C:1260 T:0	CDS	+	540/1743	180/580	synonymous_variant c.540T>C p.Arg180Arg	Pseudomonas phage phiB1_1_45		Phage terminase large subunit Gp19, DNA packaging
NODE_1_length_41714_cov_600.419	38423	complex	CCTA	TCTG	TCTG:1225 CCTA:0	CDS	+	549/1743	183/580	synonymous_variant c.549_552delCCTAinsTCTG p.185	Pseudomonas phage phiB1_1_45		Phage terminase large subunit Gp19, DNA packaging
NODE_1_length_41714_cov_600.419	38435	snp	G	C	C:1360 G:0	CDS	+	561/1743	187/580	synonymous_variant c.561G>C p.Pro187Pro	Pseudomonas phage phiB1_1_45		Phage terminase large subunit Gp19, DNA packaging
NODE_1_length_41714_cov_600.419	38465	snp	A	G	G:1258 A:0	CDS	+	591/1743	197/580	synonymous_variant c.591A>G p.Leu197Leu	Pseudomonas phage phiB1_1_45		Phage terminase large subunit Gp19, DNA packaging
NODE_1_length_41714_cov_600.419	38477	complex	TTACGCGGTACGT	CTATGCTGTGCGC	CTATGCTGTGCGC:1030 TTACGCGGTACGT:0	CDS	+	603/1743	201/580	synonymous_variant c.603_615delTTACGCGGTACGTinsCTATGCTGTGCGC p.206	Pseudomonas phage phiB1_1_45		Phage terminase large subunit Gp19, DNA packaging
NODE_1_length_41714_cov_600.419	38501	snp	G	C	C:1280 G:1	CDS	+	627/1743	209/580	synonymous_variant c.627G>C p.Gly209Gly	Pseudomonas phage phiB1_1_45		Phage terminase large subunit Gp19, DNA packaging
NODE_1_length_41714_cov_600.419	38534	snp	T	C	C:1287 T:1	CDS	+	660/1743	220/580	synonymous_variant c.660T>C p.Tyr220Tyr	Pseudomonas phage phiB1_1_45		Phage terminase large subunit Gp19, DNA packaging
NODE_1_length_41714_cov_600.419	38555	snp	T	C	C:1271 T:0	CDS	+	681/1743	227/580	synonymous_variant c.681T>C p.Ser227Ser	Pseudomonas phage phiB1_1_45		Phage terminase large subunit Gp19, DNA packaging
NODE_1_length_41714_cov_600.419	38600	snp	T	C	C:1202 T:0	CDS	+	726/1743	242/580	synonymous_variant c.726T>C p.Gly242Gly	Pseudomonas phage phiB1_1_45		Phage terminase large subunit Gp19, DNA packaging
NODE_1_length_41714_cov_600.419	38690	snp	T	C	C:1365 T:0	CDS	+	816/1743	272/580	synonymous_variant c.816T>C p.Pro272Pro	Pseudomonas phage phiB1_1_45		Phage terminase large subunit Gp19, DNA packaging
NODE_1_length_41714_cov_600.419	38705	snp	G	A	A:1367 G:0	CDS	+	831/1743	277/580	synonymous_variant c.831G>A p.Leu277Leu	Pseudomonas phage phiB1_1_45		Phage terminase large subunit Gp19, DNA packaging
NODE_1_length_41714_cov_600.419	38792	snp	T	C	C:1466 T:0	CDS	+	918/1743	306/580	synonymous_variant c.918T>C p.Asp306Asp	Pseudomonas phage phiB1_1_45		Phage terminase large subunit Gp19, DNA packaging
NODE_1_length_41714_cov_600.419	38801	snp	G	A	A:1492 G:0	CDS	+	927/1743	309/580	synonymous_variant c.927G>A p.Pro309Pro	Pseudomonas phage phiB1_1_45		Phage terminase large subunit Gp19, DNA packaging
NODE_1_length_41714_cov_600.419	38870	snp	G	A	A:1251 G:0	CDS	+	996/1743	332/580	synonymous_variant c.996G>A p.Thr332Thr	Pseudomonas phage phiB1_1_45		Phage terminase large subunit Gp19, DNA packaging
NODE_1_length_41714_cov_600.419	38918	snp	G	A	A:1232 G:0	CDS	+	1044/1743	348/580	synonymous_variant c.1044G>A p.Leu348Leu	Pseudomonas phage phiB1_1_45		Phage terminase large subunit Gp19, DNA packaging
NODE_1_length_41714_cov_600.419	38957	snp	C	T	T:1191 C:1	CDS	+	1083/1743	361/580	synonymous_variant c.1083C>T p.Gly361Gly	Pseudomonas phage phiB1_1_45		Phage terminase large subunit Gp19, DNA packaging
NODE_1_length_41714_cov_600.419	38984	snp	T	C	C:1145 T:1	CDS	+	1110/1743	370/580	synonymous_variant c.1110T>C p.Gly370Gly	Pseudomonas phage phiB1_1_45		Phage terminase large subunit Gp19, DNA packaging
NODE_1_length_41714_cov_600.419	38993	snp	C	T	T:1193 C:0	CDS	+	1119/1743	373/580	synonymous_variant c.1119C>T p.Cys373Cys	Pseudomonas phage phiB1_1_45		Phage terminase large subunit Gp19, DNA packaging
NODE_1_length_41714_cov_600.419	39005	complex	TCACCTCTTA	CCATCTTTTG	CCATCTTTTG:1030 TCACCTCTTA:0	CDS	+	1131/1743	377/580	synonymous_variant c.1131_1140delTCACCTCTTAinsCCATCTTTTG p.381	Pseudomonas phage phiB1_1_45		Phage terminase large subunit Gp19, DNA packaging
NODE_1_length_41714_cov_600.419	39032	snp	G	A	A:1159 G:1	CDS	+	1158/1743	386/580	synonymous_variant c.1158G>A p.Lys386Lys	Pseudomonas phage phiB1_1_45		Phage terminase large subunit Gp19, DNA packaging
NODE_1_length_41714_cov_600.419	39056	snp	C	T	T:1254 C:0	CDS	+	1182/1743	394/580	synonymous_variant c.1182C>T p.Leu394Leu	Pseudomonas phage phiB1_1_45		Phage terminase large subunit Gp19, DNA packaging
NODE_1_length_41714_cov_600.419	39077	snp	T	C	C:1112 T:2	CDS	+	1203/1743	401/580	synonymous_variant c.1203T>C p.Val401Val	Pseudomonas phage phiB1_1_45		Phage terminase large subunit Gp19, DNA packaging
NODE_1_length_41714_cov_600.419	39089	snp	C	T	T:1172 C:0	CDS	+	1215/1743	405/580	synonymous_variant c.1215C>T p.Asn405Asn	Pseudomonas phage phiB1_1_45		Phage terminase large subunit Gp19, DNA packaging
NODE_1_length_41714_cov_600.419	39101	snp	T	C	C:1075 T:0	CDS	+	1227/1743	409/580	synonymous_variant c.1227T>C p.Val409Val	Pseudomonas phage phiB1_1_45		Phage terminase large subunit Gp19, DNA packaging
NODE_1_length_41714_cov_600.419	39149	snp	G	A	A:1196 G:0	CDS	+	1275/1743	425/580	synonymous_variant c.1275G>A p.Gln425Gln	Pseudomonas phage phiB1_1_45		Phage terminase large subunit Gp19, DNA packaging
NODE_1_length_41714_cov_600.419	39173	snp	T	A	A:1251 T:3	CDS	+	1299/1743	433/580	synonymous_variant c.1299T>A p.Pro433Pro	Pseudomonas phage phiB1_1_45		Phage terminase large subunit Gp19, DNA packaging
NODE_1_length_41714_cov_600.419	39179	snp	T	C	C:1210 T:0	CDS	+	1305/1743	435/580	synonymous_variant c.1305T>C p.Thr435Thr	Pseudomonas phage phiB1_1_45		Phage terminase large subunit Gp19, DNA packaging
NODE_1_length_41714_cov_600.419	39194	snp	G	A	A:1384 G:0	CDS	+	1320/1743	440/580	synonymous_variant c.1320G>A p.Val440Val	Pseudomonas phage phiB1_1_45		Phage terminase large subunit Gp19, DNA packaging
NODE_1_length_41714_cov_600.419	39200	complex	TTGT	CTGC	CTGC:1241 TTGT:0	CDS	+	1326/1743	442/580	synonymous_variant c.1326_1329delTTGTinsCTGC p.444	Pseudomonas phage phiB1_1_45		Phage terminase large subunit Gp19, DNA packaging
NODE_1_length_41714_cov_600.419	39218	snp	C	A	A:1213 C:1	CDS	+	1344/1743	448/580	synonymous_variant c.1344C>A p.Arg448Arg	Pseudomonas phage phiB1_1_45		Phage terminase large subunit Gp19, DNA packaging
NODE_1_length_41714_cov_600.419	39378	snp	C	T	T:1266 C:0	CDS	+	1504/1743	502/580	synonymous_variant c.1504C>T p.Leu502Leu	Pseudomonas phage phiB1_1_45		Phage terminase large subunit Gp19, DNA packaging
NODE_1_length_41714_cov_600.419	39386	snp	C	T	T:1387 C:0	CDS	+	1512/1743	504/580	synonymous_variant c.1512C>T p.Ser504Ser	Pseudomonas phage phiB1_1_45		Phage terminase large subunit Gp19, DNA packaging
NODE_1_length_41714_cov_600.419	39419	snp	T	C	C:1314 T:0	CDS	+	1545/1743	515/580	synonymous_variant c.1545T>C p.Asp515Asp	Pseudomonas phage phiB1_1_45		Phage terminase large subunit Gp19, DNA packaging
NODE_1_length_41714_cov_600.419	39473	complex	CGTTGAT	TATCGAC	TATCGAC:1182 CGTTGAT:0	CDS	+	1599/1743	533/580	missense_variant c.1599_1605delCGTTGATinsTATCGAC p.Val534Ile	Pseudomonas phage phiB1_1_45		Phage terminase large subunit Gp19, DNA packaging
NODE_1_length_41714_cov_600.419	39503	snp	C	T	T:1310 C:0	CDS	+	1629/1743	543/580	synonymous_variant c.1629C>T p.Arg543Arg	Pseudomonas phage phiB1_1_45		Phage terminase large subunit Gp19, DNA packaging
NODE_1_length_41714_cov_600.419	39621	snp	G	A	A:1391 G:0	CDS	+	5/219	1972-02-01	missense_variant c.5G>A p.Ser2Asn	Pseudomonas phage phiB1_1_46		hypothetical protein
NODE_1_length_41714_cov_600.419	39637	snp	A	T	T:1457 A:6	CDS	+	21/219	1972-07-01	synonymous_variant c.21A>T p.Val7Val	Pseudomonas phage phiB1_1_46		hypothetical protein
NODE_1_length_41714_cov_600.419	39668	complex	CTA	TTG	TTG:1295 CTA:0	CDS	+	52/219	18/72	synonymous_variant c.52_54delCTAinsTTG p.19	Pseudomonas phage phiB1_1_46		hypothetical protein
NODE_1_length_41714_cov_600.419	39839	snp	A	G	G:1363 A:0	CDS	+	30/498	10/165	synonymous_variant c.30A>G p.Leu10Leu	Pseudomonas phage phiB1_1_47		Phage lysin, 1,4-beta-N-acetylmuramidase (EC 3.2.1.17) or lysozyme #Predicted periplasmic/membrane localization
NODE_1_length_41714_cov_600.419	40052	snp	C	T	T:1450 C:0	CDS	+	243/498	81/165	synonymous_variant c.243C>T p.Val81Val	Pseudomonas phage phiB1_1_47		Phage lysin, 1,4-beta-N-acetylmuramidase (EC 3.2.1.17) or lysozyme #Predicted periplasmic/membrane localization
NODE_1_length_41714_cov_600.419	40143	complex	CTG	TTA	TTA:1527 CTG:0	CDS	+	334/498	112/165	synonymous_variant c.334_336delCTGinsTTA p.113	Pseudomonas phage phiB1_1_47		Phage lysin, 1,4-beta-N-acetylmuramidase (EC 3.2.1.17) or lysozyme #Predicted periplasmic/membrane localization
NODE_1_length_41714_cov_600.419	40153	snp	G	A	A:1565 G:2	CDS	+	344/498	115/165	missense_variant c.344G>A p.Arg115Lys	Pseudomonas phage phiB1_1_47		Phage lysin, 1,4-beta-N-acetylmuramidase (EC 3.2.1.17) or lysozyme #Predicted periplasmic/membrane localization
NODE_1_length_41714_cov_600.419	40214	snp	C	T	T:1617 C:1	CDS	+	405/498	135/165	synonymous_variant c.405C>T p.Ser135Ser	Pseudomonas phage phiB1_1_47		Phage lysin, 1,4-beta-N-acetylmuramidase (EC 3.2.1.17) or lysozyme #Predicted periplasmic/membrane localization
NODE_1_length_41714_cov_600.419	40243	snp	G	A	A:1549 G:0	CDS	+	434/498	145/165	missense_variant c.434G>A p.Arg145Gln	Pseudomonas phage phiB1_1_47		Phage lysin, 1,4-beta-N-acetylmuramidase (EC 3.2.1.17) or lysozyme #Predicted periplasmic/membrane localization
NODE_1_length_41714_cov_600.419	40284	snp	G	A	A:1407 G:4	CDS	+	475/498	159/165	missense_variant c.475G>A p.Asp159Asn	Pseudomonas phage phiB1_1_47		Phage lysin, 1,4-beta-N-acetylmuramidase (EC 3.2.1.17) or lysozyme #Predicted periplasmic/membrane localization
NODE_1_length_41714_cov_600.419	40384	snp	C	A	A:1320 C:0	CDS	+	96/336	32/111	synonymous_variant c.96C>A p.Ala32Ala	Pseudomonas phage phiB1_1_48		hypothetical protein
NODE_1_length_41714_cov_600.419	40495	snp	G	A	A:1165 G:1	CDS	+	207/336	69/111	synonymous_variant c.207G>A p.Lys69Lys	Pseudomonas phage phiB1_1_48		hypothetical protein
NODE_1_length_41714_cov_600.419	40527	snp	A	G	G:1165 A:0	CDS	+	239/336	80/111	missense_variant c.239A>G p.Glu80Gly	Pseudomonas phage phiB1_1_48		hypothetical protein
NODE_1_length_41714_cov_600.419	40643	snp	T	G	G:1290 T:3	CDS	+	57/129	19/42	synonymous_variant c.57T>G p.Gly19Gly	Pseudomonas phage phiB1_1_49		putative Rz1 protein
NODE_1_length_41714_cov_600.419	40850	snp	G	T	T:975 G:0	CDS	+	60/192	20/63	synonymous_variant c.60G>T p.Val20Val	Pseudomonas phage phiB1_1_50		hypothetical protein
NODE_1_length_41714_cov_600.419	40889	snp	C	T	T:891 C:1	CDS	+	99/192	33/63	synonymous_variant c.99C>T p.Ser33Ser	Pseudomonas phage phiB1_1_50		hypothetical protein
NODE_1_length_41714_cov_600.419	40896	snp	C	A	A:858 C:1	CDS	+	106/192	36/63	missense_variant c.106C>A p.Pro36Thr	Pseudomonas phage phiB1_1_50		hypothetical protein
NODE_1_length_41714_cov_600.419	40937	snp	T	C	C:565 T:0	CDS	+	147/192	49/63	synonymous_variant c.147T>C p.Ala49Ala	Pseudomonas phage phiB1_1_50		hypothetical protein
NODE_1_length_41714_cov_600.419	40943	complex	TGCC	CGCT	CGCT:526 TGCC:0	CDS	+	153/192	51/63	synonymous_variant c.153_156delTGCCinsCGCT p.53	Pseudomonas phage phiB1_1_50		hypothetical protein
NODE_1_length_41714_cov_600.419	40979	snp	C	T	T:343 C:0	CDS	+	189/192	63/63	synonymous_variant c.189C>T p.Thr63Thr	Pseudomonas phage phiB1_1_50		hypothetical protein
NODE_1_length_41714_cov_600.419	40985	snp	A	C	C:313 A:3	fasta_record	+			intergenic_region n.40985A>C
NODE_1_length_41714_cov_600.419	40992	complex	AC	T	T:190 AC:0	fasta_record	+			intergenic_region n.40992_40993delACinsT
NODE_1_length_41714_cov_600.419	40999	snp	G	A	A:192 G:0	fasta_record	+			intergenic_region n.40999G>A
NODE_1_length_41714_cov_600.419	41020	snp	A	G	G:88 A:0	fasta_record	+			intergenic_region n.41020A>G
NODE_1_length_41714_cov_600.419	41350	del	TC	T	T:395 TC:0	CDS	+	72/219	24/72	frameshift_variant c.72delC p.Met25fs	Pseudomonas phage phiB1_1_52		hypothetical protein
NODE_1_length_41714_cov_600.419	41379	snp	G	A	A:627 G:0	CDS	+	95/219	32/72	missense_variant c.95G>A p.Arg32Lys	Pseudomonas phage phiB1_1_52		hypothetical protein
NODE_1_length_41714_cov_600.419	41385	snp	T	C	C:611 T:0	CDS	+	101/219	34/72	missense_variant c.101T>C p.Val34Ala	Pseudomonas phage phiB1_1_52		hypothetical protein
NODE_1_length_41714_cov_600.419	41400	ins	T	TTCCTCTCTTACTTCC	TTCCTCTCTTACTTCC:558 T:0	CDS	+	119/219	40/72	disruptive_inframe_insertion c.118_119insCTCTCTTACTTCCTC p.Ile39_Leu40insProLeuLeuLeuPro	Pseudomonas phage phiB1_1_52		hypothetical protein
NODE_1_length_41714_cov_600.419	41556	snp	G	T	T:892 G:5	fasta_record	+			intergenic_region n.41556G>T
NODE_1_length_41714_cov_600.419	41649	ins	C	CT	CT:20 C:1	fasta_record	+			intergenic_region n.41649_41650insT
