# Supplementary material for: Molecular Characterization and Taxonomic Assignment of Three Phage Isolates from a Collection Infecting Pseudomonas syringae pv. actinidiae and P. syringae pv. phaseolicola from Northern Italy
Source: Viruses. 2021 Oct 15;13(10):2083. doi: 10.3390/v13102083 (PMC8537276; doi:10.3390/v13102083)
Supplement: Supplementary file 1 [file viruses-13-02083-s001.zip › Supplementary_proofs/Table S4 variant calling analysis between the genomes of pphageB1 and pphageT2_1.xlsx]

## Sheet: Table_S4_Supplementary_material
CHROM	POS	TYPE	REF	ALT	EVIDENCE	FTYPE	STRAND	NT_POS	AA_POS	EFFECT	LOCUS_TAG	GENE	PRODUCT
NODE_1_length_41714_cov_600.419	82	snp	T	C	C:12 T:0	fasta_record	+			intergenic_region n.82T>C
NODE_1_length_41714_cov_600.419	849	complex	ACCC	GCCT	GCCT:851 ACCC:0	CDS	+	291/771	97/256	synonymous_variant c.291_294delACCCinsGCCT p.99	Pseudomonas phage phiB1_1_01		hypothetical protein
NODE_1_length_41714_cov_600.419	1200	snp	A	C	C:1189 A:2	CDS	+	642/771	214/256	missense_variant c.642A>C p.Glu214Asp	Pseudomonas phage phiB1_1_01		hypothetical protein
NODE_1_length_41714_cov_600.419	1508	snp	T	G	G:61 T:0	CDS	+	183/348	61/115	missense_variant c.183T>G p.Asn61Lys	Pseudomonas phage phiB1_1_02		hypothetical protein
NODE_1_length_41714_cov_600.419	1646	snp	A	T	T:31 A:1	CDS	+	321/348	107/115	missense_variant c.321A>T p.Lys107Asn	Pseudomonas phage phiB1_1_02		hypothetical protein
NODE_1_length_41714_cov_600.419	11632	snp	G	A	A:937 G:2	CDS	+	1389/1410	463/469	synonymous_variant c.1389G>A p.Ser463Ser	Pseudomonas phage phiB1_1_17		DNA polymerase I (EC 2.7.7.7)
NODE_1_length_41714_cov_600.419	13470	snp	A	C	C:1057 A:5	CDS	+	197/216	66/71	missense_variant c.197A>C p.Asp66Ala	Pseudomonas phage phiB1_1_20		hypothetical protein
NODE_1_length_41714_cov_600.419	14913	snp	C	T	T:1266 C:1	CDS	+	195/837	65/278	synonymous_variant c.195C>T p.Asp65Asp	Pseudomonas phage phiB1_1_23		Phage exonuclease (EC 3.1.11.3)
NODE_1_length_41714_cov_600.419	14979	snp	G	A	A:1110 G:0	CDS	+	261/837	87/278	synonymous_variant c.261G>A p.Glu87Glu	Pseudomonas phage phiB1_1_23		Phage exonuclease (EC 3.1.11.3)
NODE_1_length_41714_cov_600.419	15021	snp	C	T	T:1142 C:1	CDS	+	303/837	101/278	synonymous_variant c.303C>T p.Asp101Asp	Pseudomonas phage phiB1_1_23		Phage exonuclease (EC 3.1.11.3)
NODE_1_length_41714_cov_600.419	15519	snp	A	G	G:1310 A:0	CDS	+	801/837	267/278	synonymous_variant c.801A>G p.Arg267Arg	Pseudomonas phage phiB1_1_23		Phage exonuclease (EC 3.1.11.3)
NODE_1_length_41714_cov_600.419	15534	snp	T	G	G:1286 T:3	CDS	+	816/837	272/278	missense_variant c.816T>G p.Asp272Glu	Pseudomonas phage phiB1_1_23		Phage exonuclease (EC 3.1.11.3)
NODE_1_length_41714_cov_600.419	16137	snp	T	C	C:1100 T:0	CDS	+	72/1005	24/334	synonymous_variant c.72T>C p.Pro24Pro	Pseudomonas phage phiB1_1_25		Phage exonuclease
NODE_1_length_41714_cov_600.419	16151	snp	T	C	C:1049 T:0	CDS	+	86/1005	29/334	missense_variant c.86T>C p.Val29Ala	Pseudomonas phage phiB1_1_25		Phage exonuclease
NODE_1_length_41714_cov_600.419	16332	snp	A	T	T:1111 A:4	CDS	+	267/1005	89/334	synonymous_variant c.267A>T p.Pro89Pro	Pseudomonas phage phiB1_1_25		Phage exonuclease
NODE_1_length_41714_cov_600.419	17983	snp	A	C	C:1113 A:0	CDS	+	186/189	62/62	synonymous_variant c.186A>C p.Leu62Leu	Pseudomonas phage phiB1_1_28		hypothetical protein
NODE_1_length_41714_cov_600.419	20578	snp	A	G	G:922 A:0	CDS	+	102/204	34/67	synonymous_variant c.102A>G p.Thr34Thr	Pseudomonas phage phiB1_1_30		hypothetical protein
NODE_1_length_41714_cov_600.419	20584	snp	C	T	T:897 C:0	CDS	+	108/204	36/67	synonymous_variant c.108C>T p.Ser36Ser	Pseudomonas phage phiB1_1_30		hypothetical protein
NODE_1_length_41714_cov_600.419	20668	snp	C	T	T:891 C:0	CDS	+	192/204	64/67	synonymous_variant c.192C>T p.Arg64Arg	Pseudomonas phage phiB1_1_30		hypothetical protein
NODE_1_length_41714_cov_600.419	20711	snp	C	T	T:994 C:0	CDS	+	42/453	14/150	synonymous_variant c.42C>T p.Ser14Ser	Pseudomonas phage phiB1_1_31		hypothetical protein
NODE_1_length_41714_cov_600.419	20730	snp	T	C	C:971 T:0	CDS	+	61/453	21/150	missense_variant c.61T>C p.Ser21Pro	Pseudomonas phage phiB1_1_31		hypothetical protein
NODE_1_length_41714_cov_600.419	20970	snp	A	C	C:1087 A:9	CDS	+	301/453	101/150	synonymous_variant c.301A>C p.Arg101Arg	Pseudomonas phage phiB1_1_31		hypothetical protein
NODE_1_length_41714_cov_600.419	21021	snp	C	A	A:1048 C:0	CDS	+	352/453	118/150	missense_variant c.352C>A p.Leu118Met	Pseudomonas phage phiB1_1_31		hypothetical protein
NODE_1_length_41714_cov_600.419	21044	snp	C	T	T:989 C:0	CDS	+	375/453	125/150	synonymous_variant c.375C>T p.Gly125Gly	Pseudomonas phage phiB1_1_31		hypothetical protein
NODE_1_length_41714_cov_600.419	21131	snp	G	A	A:935 G:0	CDS	+	31/441	11/146	missense_variant c.31G>A p.Ala11Thr	Pseudomonas phage phiB1_1_32		predicted phage virion structural protein
NODE_1_length_41714_cov_600.419	21175	snp	A	G	G:1011 A:0	CDS	+	75/441	25/146	synonymous_variant c.75A>G p.Ser25Ser	Pseudomonas phage phiB1_1_32		predicted phage virion structural protein
NODE_1_length_41714_cov_600.419	21235	snp	G	A	A:943 G:0	CDS	+	135/441	45/146	synonymous_variant c.135G>A p.Ala45Ala	Pseudomonas phage phiB1_1_32		predicted phage virion structural protein
NODE_1_length_41714_cov_600.419	21253	snp	A	T	T:926 A:4	CDS	+	153/441	51/146	synonymous_variant c.153A>T p.Gly51Gly	Pseudomonas phage phiB1_1_32		predicted phage virion structural protein
NODE_1_length_41714_cov_600.419	21259	snp	T	C	C:932 T:1	CDS	+	159/441	53/146	synonymous_variant c.159T>C p.Thr53Thr	Pseudomonas phage phiB1_1_32		predicted phage virion structural protein
NODE_1_length_41714_cov_600.419	21307	snp	G	A	A:1005 G:0	CDS	+	207/441	69/146	synonymous_variant c.207G>A p.Ala69Ala	Pseudomonas phage phiB1_1_32		predicted phage virion structural protein
NODE_1_length_41714_cov_600.419	21325	snp	T	C	C:1093 T:0	CDS	+	225/441	75/146	synonymous_variant c.225T>C p.Gly75Gly	Pseudomonas phage phiB1_1_32		predicted phage virion structural protein
NODE_1_length_41714_cov_600.419	21337	snp	A	C	C:1083 A:2	CDS	+	237/441	79/146	synonymous_variant c.237A>C p.Ala79Ala	Pseudomonas phage phiB1_1_32		predicted phage virion structural protein
NODE_1_length_41714_cov_600.419	22086	snp	A	G	G:1228 A:0	CDS	+	546/1563	182/520	synonymous_variant c.546A>G p.Pro182Pro	Pseudomonas phage phiB1_1_33		Phage collar, head-to-tail connector protein Gp8
NODE_1_length_41714_cov_600.419	22179	snp	C	T	T:1071 C:2	CDS	+	639/1563	213/520	synonymous_variant c.639C>T p.Pro213Pro	Pseudomonas phage phiB1_1_33		Phage collar, head-to-tail connector protein Gp8
NODE_1_length_41714_cov_600.419	25110	ins	C	CT	CT:1073 C:1	fasta_record	+			intergenic_region n.25110_25111insT
NODE_1_length_41714_cov_600.419	25242	complex	TGAGT	GGAGG	GGAGG:944 TGAGT:0	CDS	+	111/555	37/184	missense_variant c.111_115delTGAGTinsGGAGG p.AspGluSer37GluGluAla	Pseudomonas phage phiB1_1_36		predicted phage tail tubular protein A
NODE_1_length_41714_cov_600.419	25266	snp	G	A	A:1005 G:0	CDS	+	135/555	45/184	synonymous_variant c.135G>A p.Ser45Ser	Pseudomonas phage phiB1_1_36		predicted phage tail tubular protein A
NODE_1_length_41714_cov_600.419	25303	snp	C	T	T:888 C:0	CDS	+	172/555	58/184	synonymous_variant c.172C>T p.Leu58Leu	Pseudomonas phage phiB1_1_36		predicted phage tail tubular protein A
NODE_1_length_41714_cov_600.419	25402	snp	T	G	G:820 T:2	CDS	+	271/555	91/184	missense_variant c.271T>G p.Ser91Ala	Pseudomonas phage phiB1_1_36		predicted phage tail tubular protein A
NODE_1_length_41714_cov_600.419	25416	snp	C	T	T:764 C:0	CDS	+	285/555	95/184	synonymous_variant c.285C>T p.Gly95Gly	Pseudomonas phage phiB1_1_36		predicted phage tail tubular protein A
NODE_1_length_41714_cov_600.419	25422	snp	A	G	G:722 A:0	CDS	+	291/555	97/184	synonymous_variant c.291A>G p.Thr97Thr	Pseudomonas phage phiB1_1_36		predicted phage tail tubular protein A
NODE_1_length_41714_cov_600.419	25428	complex	ACGC	GCGT	GCGT:631 ACGC:0	CDS	+	297/555	99/184	synonymous_variant c.297_300delACGCinsGCGT p.101	Pseudomonas phage phiB1_1_36		predicted phage tail tubular protein A
NODE_1_length_41714_cov_600.419	25437	complex	TGTGGTG	GGTAGTA	GGTAGTA:618 TGTGGTG:0	CDS	+	306/555	102/184	synonymous_variant c.306_312delTGTGGTGinsGGTAGTA p.105	Pseudomonas phage phiB1_1_36		predicted phage tail tubular protein A
NODE_1_length_41714_cov_600.419	25455	complex	CCAA	TCAG	TCAG:710 CCAA:0	CDS	+	324/555	108/184	synonymous_variant c.324_327delCCAAinsTCAG p.110	Pseudomonas phage phiB1_1_36		predicted phage tail tubular protein A
NODE_1_length_41714_cov_600.419	25467	complex	GTTCGAAGAGT	TTTTGACGAGC	TTTTGACGAGC:580 GTTCGAAGAGT:0	CDS	+	336/555	112/184	missense_variant c.336_346delGTTCGAAGAGTinsTTTTGACGAGC p.Glu114Asp	Pseudomonas phage phiB1_1_36		predicted phage tail tubular protein A
NODE_1_length_41714_cov_600.419	25485	complex	AGTC	GGTT	GGTT:658 AGTC:0	CDS	+	354/555	118/184	synonymous_variant c.354_357delAGTCinsGGTT p.120	Pseudomonas phage phiB1_1_36		predicted phage tail tubular protein A
NODE_1_length_41714_cov_600.419	25500	mnp	GA	CG	CG:740 GA:0	CDS	+	369/555	123/184	missense_variant c.369_370delGAinsCG p.Ile124Val	Pseudomonas phage phiB1_1_36		predicted phage tail tubular protein A
NODE_1_length_41714_cov_600.419	25512	complex	CGCC	TGCT	TGCT:736 CGCC:0	CDS	+	381/555	127/184	synonymous_variant c.381_384delCGCCinsTGCT p.129	Pseudomonas phage phiB1_1_36		predicted phage tail tubular protein A
NODE_1_length_41714_cov_600.419	25524	complex	CACATAC	TACGTAT	TACGTAT:616 CACATAC:0	CDS	+	393/555	131/184	synonymous_variant c.393_399delCACATACinsTACGTAT p.134	Pseudomonas phage phiB1_1_36		predicted phage tail tubular protein A
NODE_1_length_41714_cov_600.419	25554	snp	C	T	T:922 C:0	CDS	+	423/555	141/184	synonymous_variant c.423C>T p.Asp141Asp	Pseudomonas phage phiB1_1_36		predicted phage tail tubular protein A
NODE_1_length_41714_cov_600.419	25566	snp	C	T	T:934 C:0	CDS	+	435/555	145/184	synonymous_variant c.435C>T p.Asn145Asn	Pseudomonas phage phiB1_1_36		predicted phage tail tubular protein A
NODE_1_length_41714_cov_600.419	25638	snp	C	T	T:1125 C:0	CDS	+	507/555	169/184	synonymous_variant c.507C>T p.Ser169Ser	Pseudomonas phage phiB1_1_36		predicted phage tail tubular protein A
NODE_1_length_41714_cov_600.419	25693	snp	A	G	G:1074 A:0	CDS	+	2337-01-01	1/778	initiator_codon_variant c.1A>G p.Met1?	Pseudomonas phage phiB1_1_37		predicted phage tail tubular protein B
NODE_1_length_41714_cov_600.419	25699	snp	T	G	G:1085 T:2	CDS	+	2337-07-01	3/778	missense_variant c.7T>G p.Ser3Ala	Pseudomonas phage phiB1_1_37		predicted phage tail tubular protein B
NODE_1_length_41714_cov_600.419	25773	complex	CCAGC	TCAGT	TCAGT:1170 CCAGC:0	CDS	+	81/2337	27/778	synonymous_variant c.81_85delCCAGCinsTCAGT p.30	Pseudomonas phage phiB1_1_37		predicted phage tail tubular protein B
NODE_1_length_41714_cov_600.419	25800	complex	ATCC	CTCT	CTCT:1157 ATCC:0	CDS	+	108/2337	36/778	synonymous_variant c.108_111delATCCinsCTCT p.38	Pseudomonas phage phiB1_1_37		predicted phage tail tubular protein B
NODE_1_length_41714_cov_600.419	25818	snp	G	C	C:1201 G:1	CDS	+	126/2337	42/778	synonymous_variant c.126G>C p.Gly42Gly	Pseudomonas phage phiB1_1_37		predicted phage tail tubular protein B
NODE_1_length_41714_cov_600.419	25830	snp	A	G	G:1169 A:0	CDS	+	138/2337	46/778	synonymous_variant c.138A>G p.Arg46Arg	Pseudomonas phage phiB1_1_37		predicted phage tail tubular protein B
NODE_1_length_41714_cov_600.419	25836	complex	TGTA	CGTG	CGTG:1097 TGTA:0	CDS	+	144/2337	48/778	synonymous_variant c.144_147delTGTAinsCGTG p.50	Pseudomonas phage phiB1_1_37		predicted phage tail tubular protein B
NODE_1_length_41714_cov_600.419	25851	snp	G	T	T:1106 G:0	CDS	+	159/2337	53/778	synonymous_variant c.159G>T p.Ala53Ala	Pseudomonas phage phiB1_1_37		predicted phage tail tubular protein B
NODE_1_length_41714_cov_600.419	25877	snp	T	C	C:1092 T:0	CDS	+	185/2337	62/778	missense_variant c.185T>C p.Val62Ala	Pseudomonas phage phiB1_1_37		predicted phage tail tubular protein B
NODE_1_length_41714_cov_600.419	25944	snp	A	G	G:1139 A:1	CDS	+	252/2337	84/778	synonymous_variant c.252A>G p.Glu84Glu	Pseudomonas phage phiB1_1_37		predicted phage tail tubular protein B
NODE_1_length_41714_cov_600.419	25964	mnp	CA	AG	AG:1071 CA:0	CDS	+	272/2337	91/778	missense_variant c.272_273delCAinsAG p.Ala91Glu	Pseudomonas phage phiB1_1_37		predicted phage tail tubular protein B
NODE_1_length_41714_cov_600.419	26008	snp	T	C	C:1216 T:0	CDS	+	316/2337	106/778	synonymous_variant c.316T>C p.Leu106Leu	Pseudomonas phage phiB1_1_37		predicted phage tail tubular protein B
NODE_1_length_41714_cov_600.419	26015	snp	G	C	C:1161 G:1	CDS	+	323/2337	108/778	missense_variant c.323G>C p.Gly108Ala	Pseudomonas phage phiB1_1_37		predicted phage tail tubular protein B
NODE_1_length_41714_cov_600.419	26025	complex	CCGC	ACGT	ACGT:1095 CCGC:0	CDS	+	333/2337	111/778	synonymous_variant c.333_336delCCGCinsACGT p.113	Pseudomonas phage phiB1_1_37		predicted phage tail tubular protein B
NODE_1_length_41714_cov_600.419	26088	snp	C	G	G:1022 C:1	CDS	+	396/2337	132/778	synonymous_variant c.396C>G p.Pro132Pro	Pseudomonas phage phiB1_1_37		predicted phage tail tubular protein B
NODE_1_length_41714_cov_600.419	26134	snp	T	C	C:960 T:0	CDS	+	442/2337	148/778	synonymous_variant c.442T>C p.Leu148Leu	Pseudomonas phage phiB1_1_37		predicted phage tail tubular protein B
NODE_1_length_41714_cov_600.419	26160	snp	T	C	C:900 T:0	CDS	+	468/2337	156/778	synonymous_variant c.468T>C p.Ala156Ala	Pseudomonas phage phiB1_1_37		predicted phage tail tubular protein B
NODE_1_length_41714_cov_600.419	26175	snp	G	A	A:976 G:0	CDS	+	483/2337	161/778	synonymous_variant c.483G>A p.Lys161Lys	Pseudomonas phage phiB1_1_37		predicted phage tail tubular protein B
NODE_1_length_41714_cov_600.419	26235	snp	G	A	A:973 G:0	CDS	+	543/2337	181/778	synonymous_variant c.543G>A p.Thr181Thr	Pseudomonas phage phiB1_1_37		predicted phage tail tubular protein B
NODE_1_length_41714_cov_600.419	26241	snp	C	T	T:994 C:0	CDS	+	549/2337	183/778	synonymous_variant c.549C>T p.Pro183Pro	Pseudomonas phage phiB1_1_37		predicted phage tail tubular protein B
NODE_1_length_41714_cov_600.419	26280	snp	C	A	A:1012 C:0	CDS	+	588/2337	196/778	synonymous_variant c.588C>A p.Pro196Pro	Pseudomonas phage phiB1_1_37		predicted phage tail tubular protein B
NODE_1_length_41714_cov_600.419	26298	snp	G	A	A:943 G:0	CDS	+	606/2337	202/778	synonymous_variant c.606G>A p.Gln202Gln	Pseudomonas phage phiB1_1_37		predicted phage tail tubular protein B
NODE_1_length_41714_cov_600.419	26334	snp	T	C	C:916 T:0	CDS	+	642/2337	214/778	synonymous_variant c.642T>C p.Tyr214Tyr	Pseudomonas phage phiB1_1_37		predicted phage tail tubular protein B
NODE_1_length_41714_cov_600.419	26382	snp	C	T	T:1013 C:0	CDS	+	690/2337	230/778	synonymous_variant c.690C>T p.Ser230Ser	Pseudomonas phage phiB1_1_37		predicted phage tail tubular protein B
NODE_1_length_41714_cov_600.419	26442	snp	A	G	G:1056 A:0	CDS	+	750/2337	250/778	synonymous_variant c.750A>G p.Ala250Ala	Pseudomonas phage phiB1_1_37		predicted phage tail tubular protein B
NODE_1_length_41714_cov_600.419	26448	snp	T	C	C:1095 T:0	CDS	+	756/2337	252/778	synonymous_variant c.756T>C p.Ser252Ser	Pseudomonas phage phiB1_1_37		predicted phage tail tubular protein B
NODE_1_length_41714_cov_600.419	26475	snp	A	C	C:1086 A:1	CDS	+	783/2337	261/778	synonymous_variant c.783A>C p.Ala261Ala	Pseudomonas phage phiB1_1_37		predicted phage tail tubular protein B
NODE_1_length_41714_cov_600.419	26490	snp	C	T	T:1075 C:0	CDS	+	798/2337	266/778	synonymous_variant c.798C>T p.Ala266Ala	Pseudomonas phage phiB1_1_37		predicted phage tail tubular protein B
NODE_1_length_41714_cov_600.419	26511	complex	AGGA	GGGG	GGGG:941 AGGA:0	CDS	+	819/2337	273/778	synonymous_variant c.819_822delAGGAinsGGGG p.275	Pseudomonas phage phiB1_1_37		predicted phage tail tubular protein B
NODE_1_length_41714_cov_600.419	26535	snp	T	C	C:1047 T:0	CDS	+	843/2337	281/778	synonymous_variant c.843T>C p.Tyr281Tyr	Pseudomonas phage phiB1_1_37		predicted phage tail tubular protein B
NODE_1_length_41714_cov_600.419	26544	snp	C	T	T:1015 C:0	CDS	+	852/2337	284/778	synonymous_variant c.852C>T p.Tyr284Tyr	Pseudomonas phage phiB1_1_37		predicted phage tail tubular protein B
NODE_1_length_41714_cov_600.419	26577	snp	T	C	C:997 T:0	CDS	+	885/2337	295/778	synonymous_variant c.885T>C p.Ser295Ser	Pseudomonas phage phiB1_1_37		predicted phage tail tubular protein B
NODE_1_length_41714_cov_600.419	26628	snp	T	C	C:1058 T:1	CDS	+	936/2337	312/778	synonymous_variant c.936T>C p.Arg312Arg	Pseudomonas phage phiB1_1_37		predicted phage tail tubular protein B
NODE_1_length_41714_cov_600.419	26641	mnp	GT	TC	TC:953 GT:0	CDS	+	949/2337	317/778	missense_variant c.949_950delGTinsTC p.Val317Ser	Pseudomonas phage phiB1_1_37		predicted phage tail tubular protein B
NODE_1_length_41714_cov_600.419	26652	snp	C	T	T:1030 C:0	CDS	+	960/2337	320/778	synonymous_variant c.960C>T p.Leu320Leu	Pseudomonas phage phiB1_1_37		predicted phage tail tubular protein B
NODE_1_length_41714_cov_600.419	26670	snp	G	A	A:1054 G:0	CDS	+	978/2337	326/778	synonymous_variant c.978G>A p.Glu326Glu	Pseudomonas phage phiB1_1_37		predicted phage tail tubular protein B
NODE_1_length_41714_cov_600.419	26685	snp	C	T	T:1037 C:2	CDS	+	993/2337	331/778	synonymous_variant c.993C>T p.Gly331Gly	Pseudomonas phage phiB1_1_37		predicted phage tail tubular protein B
NODE_1_length_41714_cov_600.419	26805	snp	T	C	C:1132 T:0	CDS	+	1113/2337	371/778	synonymous_variant c.1113T>C p.Asn371Asn	Pseudomonas phage phiB1_1_37		predicted phage tail tubular protein B
NODE_1_length_41714_cov_600.419	26812	snp	C	A	A:1141 C:0	CDS	+	1120/2337	374/778	synonymous_variant c.1120C>A p.Arg374Arg	Pseudomonas phage phiB1_1_37		predicted phage tail tubular protein B
NODE_1_length_41714_cov_600.419	26835	snp	A	G	G:1113 A:0	CDS	+	1143/2337	381/778	synonymous_variant c.1143A>G p.Ser381Ser	Pseudomonas phage phiB1_1_37		predicted phage tail tubular protein B
NODE_1_length_41714_cov_600.419	26868	snp	C	T	T:1068 C:1	CDS	+	1176/2337	392/778	synonymous_variant c.1176C>T p.Ala392Ala	Pseudomonas phage phiB1_1_37		predicted phage tail tubular protein B
NODE_1_length_41714_cov_600.419	26937	snp	T	C	C:1097 T:0	CDS	+	1245/2337	415/778	synonymous_variant c.1245T>C p.Ser415Ser	Pseudomonas phage phiB1_1_37		predicted phage tail tubular protein B
NODE_1_length_41714_cov_600.419	26958	complex	TCCG	CCCA	CCCA:1141 TCCG:0	CDS	+	1266/2337	422/778	synonymous_variant c.1266_1269delTCCGinsCCCA p.424	Pseudomonas phage phiB1_1_37		predicted phage tail tubular protein B
NODE_1_length_41714_cov_600.419	26991	snp	C	T	T:1200 C:0	CDS	+	1299/2337	433/778	synonymous_variant c.1299C>T p.Ala433Ala	Pseudomonas phage phiB1_1_37		predicted phage tail tubular protein B
NODE_1_length_41714_cov_600.419	27000	snp	A	C	C:1161 A:1	CDS	+	1308/2337	436/778	synonymous_variant c.1308A>C p.Ala436Ala	Pseudomonas phage phiB1_1_37		predicted phage tail tubular protein B
NODE_1_length_41714_cov_600.419	27039	snp	G	T	T:1191 G:1	CDS	+	1347/2337	449/778	synonymous_variant c.1347G>T p.Pro449Pro	Pseudomonas phage phiB1_1_37		predicted phage tail tubular protein B
NODE_1_length_41714_cov_600.419	27084	snp	G	A	A:1139 G:0	CDS	+	1392/2337	464/778	synonymous_variant c.1392G>A p.Leu464Leu	Pseudomonas phage phiB1_1_37		predicted phage tail tubular protein B
NODE_1_length_41714_cov_600.419	27096	snp	T	C	C:1096 T:1	CDS	+	1404/2337	468/778	synonymous_variant c.1404T>C p.Gly468Gly	Pseudomonas phage phiB1_1_37		predicted phage tail tubular protein B
NODE_1_length_41714_cov_600.419	27114	snp	C	T	T:1056 C:0	CDS	+	1422/2337	474/778	synonymous_variant c.1422C>T p.Pro474Pro	Pseudomonas phage phiB1_1_37		predicted phage tail tubular protein B
NODE_1_length_41714_cov_600.419	27123	snp	T	C	C:1015 T:1	CDS	+	1431/2337	477/778	synonymous_variant c.1431T>C p.Tyr477Tyr	Pseudomonas phage phiB1_1_37		predicted phage tail tubular protein B
NODE_1_length_41714_cov_600.419	27132	snp	T	C	C:1071 T:0	CDS	+	1440/2337	480/778	synonymous_variant c.1440T>C p.Ser480Ser	Pseudomonas phage phiB1_1_37		predicted phage tail tubular protein B
NODE_1_length_41714_cov_600.419	27171	snp	A	C	C:991 A:1	CDS	+	1479/2337	493/778	synonymous_variant c.1479A>C p.Arg493Arg	Pseudomonas phage phiB1_1_37		predicted phage tail tubular protein B
NODE_1_length_41714_cov_600.419	27220	snp	A	G	G:1060 A:1	CDS	+	1528/2337	510/778	missense_variant c.1528A>G p.Ile510Val	Pseudomonas phage phiB1_1_37		predicted phage tail tubular protein B
NODE_1_length_41714_cov_600.419	27252	snp	G	A	A:972 G:1	CDS	+	1560/2337	520/778	synonymous_variant c.1560G>A p.Glu520Glu	Pseudomonas phage phiB1_1_37		predicted phage tail tubular protein B
NODE_1_length_41714_cov_600.419	27342	snp	G	T	T:993 G:3	CDS	+	1650/2337	550/778	synonymous_variant c.1650G>T p.Ala550Ala	Pseudomonas phage phiB1_1_37		predicted phage tail tubular protein B
NODE_1_length_41714_cov_600.419	27408	snp	T	C	C:1048 T:0	CDS	+	1716/2337	572/778	synonymous_variant c.1716T>C p.Ile572Ile	Pseudomonas phage phiB1_1_37		predicted phage tail tubular protein B
NODE_1_length_41714_cov_600.419	27450	snp	T	C	C:950 T:2	CDS	+	1758/2337	586/778	synonymous_variant c.1758T>C p.Pro586Pro	Pseudomonas phage phiB1_1_37		predicted phage tail tubular protein B
NODE_1_length_41714_cov_600.419	27477	snp	A	G	G:999 A:1	CDS	+	1785/2337	595/778	synonymous_variant c.1785A>G p.Thr595Thr	Pseudomonas phage phiB1_1_37		predicted phage tail tubular protein B
NODE_1_length_41714_cov_600.419	27594	snp	T	G	G:901 T:0	CDS	+	1902/2337	634/778	synonymous_variant c.1902T>G p.Ala634Ala	Pseudomonas phage phiB1_1_37		predicted phage tail tubular protein B
NODE_1_length_41714_cov_600.419	27660	snp	C	T	T:917 C:0	CDS	+	1968/2337	656/778	synonymous_variant c.1968C>T p.Val656Val	Pseudomonas phage phiB1_1_37		predicted phage tail tubular protein B
NODE_1_length_41714_cov_600.419	27690	snp	C	T	T:959 C:0	CDS	+	1998/2337	666/778	synonymous_variant c.1998C>T p.Leu666Leu	Pseudomonas phage phiB1_1_37		predicted phage tail tubular protein B
NODE_1_length_41714_cov_600.419	27696	snp	A	G	G:902 A:0	CDS	+	2004/2337	668/778	synonymous_variant c.2004A>G p.Pro668Pro	Pseudomonas phage phiB1_1_37		predicted phage tail tubular protein B
NODE_1_length_41714_cov_600.419	27744	snp	T	C	C:906 T:0	CDS	+	2052/2337	684/778	synonymous_variant c.2052T>C p.Ala684Ala	Pseudomonas phage phiB1_1_37		predicted phage tail tubular protein B
NODE_1_length_41714_cov_600.419	27750	snp	T	A	A:925 T:2	CDS	+	2058/2337	686/778	synonymous_variant c.2058T>A p.Leu686Leu	Pseudomonas phage phiB1_1_37		predicted phage tail tubular protein B
NODE_1_length_41714_cov_600.419	27777	snp	T	C	C:969 T:0	CDS	+	2085/2337	695/778	synonymous_variant c.2085T>C p.Asn695Asn	Pseudomonas phage phiB1_1_37		predicted phage tail tubular protein B
NODE_1_length_41714_cov_600.419	27913	snp	G	A	A:1009 G:0	CDS	+	2221/2337	741/778	missense_variant c.2221G>A p.Ala741Thr	Pseudomonas phage phiB1_1_37		predicted phage tail tubular protein B
NODE_1_length_41714_cov_600.419	28216	snp	A	C	C:1182 A:3	CDS	+	186/531	62/176	synonymous_variant c.186A>C p.Ser62Ser	Pseudomonas phage phiB1_1_38		Unclassified head protein
NODE_1_length_41714_cov_600.419	28222	snp	C	T	T:1267 C:2	CDS	+	192/531	64/176	synonymous_variant c.192C>T p.Ala64Ala	Pseudomonas phage phiB1_1_38		Unclassified head protein
NODE_1_length_41714_cov_600.419	28243	snp	G	A	A:1208 G:0	CDS	+	213/531	71/176	synonymous_variant c.213G>A p.Glu71Glu	Pseudomonas phage phiB1_1_38		Unclassified head protein
NODE_1_length_41714_cov_600.419	28635	snp	C	T	T:1402 C:0	CDS	+	66/2625	22/874	synonymous_variant c.66C>T p.Leu22Leu	Pseudomonas phage phiB1_1_39		predicted phage lysozyme
NODE_1_length_41714_cov_600.419	29283	snp	A	G	G:1281 A:0	CDS	+	714/2625	238/874	synonymous_variant c.714A>G p.Gln238Gln	Pseudomonas phage phiB1_1_39		predicted phage lysozyme
NODE_1_length_41714_cov_600.419	29350	snp	T	C	C:1265 T:0	CDS	+	781/2625	261/874	synonymous_variant c.781T>C p.Leu261Leu	Pseudomonas phage phiB1_1_39		predicted phage lysozyme
NODE_1_length_41714_cov_600.419	29510	snp	G	A	A:1036 G:0	CDS	+	941/2625	314/874	missense_variant c.941G>A p.Ser314Asn	Pseudomonas phage phiB1_1_39		predicted phage lysozyme
NODE_1_length_41714_cov_600.419	29541	snp	T	C	C:1195 T:0	CDS	+	972/2625	324/874	synonymous_variant c.972T>C p.Arg324Arg	Pseudomonas phage phiB1_1_39		predicted phage lysozyme
NODE_1_length_41714_cov_600.419	34481	snp	T	C	C:1563 T:1	CDS	+	245/714	82/237	missense_variant c.245T>C p.Val82Ala	Pseudomonas phage phiB1_1_41		Phage tail fiber protein
NODE_1_length_41714_cov_600.419	40052	snp	C	T	T:1460 C:1	CDS	+	243/498	81/165	synonymous_variant c.243C>T p.Val81Val	Pseudomonas phage phiB1_1_47		Phage lysin, 1,4-beta-N-acetylmuramidase (EC 3.2.1.17) or lysozyme #Predicted periplasmic/membrane localization
NODE_1_length_41714_cov_600.419	41350	del	TC	T	T:1233 TC:3	CDS	+	72/219	24/72	frameshift_variant c.72delC p.Met25fs	Pseudomonas phage phiB1_1_52		hypothetical protein
NODE_1_length_41714_cov_600.419	41379	snp	G	A	A:1529 G:2	CDS	+	95/219	32/72	missense_variant c.95G>A p.Arg32Lys	Pseudomonas phage phiB1_1_52		hypothetical protein
NODE_1_length_41714_cov_600.419	41385	snp	T	C	C:1544 T:0	CDS	+	101/219	34/72	missense_variant c.101T>C p.Val34Ala	Pseudomonas phage phiB1_1_52		hypothetical protein
NODE_1_length_41714_cov_600.419	41556	snp	G	T	T:1023 G:5	fasta_record	+			intergenic_region n.41556G>T
