# Supplementary material for: Molecular Characterization and Taxonomic Assignment of Three Phage Isolates from a Collection Infecting Pseudomonas syringae pv. actinidiae and P. syringae pv. phaseolicola from Northern Italy
Source: Viruses. 2021 Oct 15;13(10):2083. doi: 10.3390/v13102083 (PMC8537276; doi:10.3390/v13102083)
Supplement: Supplementary file 1 [file viruses-13-02083-s001.zip › Supplementary_proofs/Table S5 variant calling analysis between the genomes of pphageK4 and pphageK4e.xlsx]

## Sheet: Table_S5_Supplementary_material
CHROM	POS	TYPE	REF	ALT	EVIDENCE	FTYPE	STRAND	NT_POS	AA_POS	EFFECT	LOCUS_TAG	GENE	PRODUCT
NODE_1_length_98440_cov_74.0583	149	snp	A	C	C:171 A:0	fasta_record	+			intergenic_region n.149A>C
NODE_1_length_98440_cov_74.0583	197	snp	C	T	T:106 C:0	fasta_record	+			intergenic_region n.197C>T
NODE_1_length_98440_cov_74.0583	379	snp	G	A	A:13 G:0	CDS	-	411/429	137/142	synonymous_variant c.411C>T p.Leu137Leu	psageK4_001c		hypothetical protein
NODE_1_length_98440_cov_74.0583	385	snp	C	T	T:15 C:0	CDS	-	405/429	135/142	synonymous_variant c.405G>A p.Thr135Thr	psageK4_001c		hypothetical protein
NODE_1_length_98440_cov_74.0583	403	snp	C	T	T:28 C:0	CDS	-	387/429	129/142	synonymous_variant c.387G>A p.Gln129Gln	psageK4_001c		hypothetical protein
NODE_1_length_98440_cov_74.0583	412	snp	G	A	A:39 G:0	CDS	-	378/429	126/142	synonymous_variant c.378C>T p.Asp126Asp	psageK4_001c		hypothetical protein
NODE_1_length_98440_cov_74.0583	538	snp	C	T	T:85 C:0	CDS	-	252/429	84/142	synonymous_variant c.252G>A p.Lys84Lys	psageK4_001c		hypothetical protein
NODE_1_length_98440_cov_74.0583	544	snp	T	C	C:92 T:0	CDS	-	246/429	82/142	synonymous_variant c.246A>G p.Leu82Leu	psageK4_001c		hypothetical protein
NODE_1_length_98440_cov_74.0583	559	snp	A	G	G:90 A:0	CDS	-	231/429	77/142	synonymous_variant c.231T>C p.Asp77Asp	psageK4_001c		hypothetical protein
NODE_1_length_98440_cov_74.0583	595	snp	T	C	C:85 T:0	CDS	-	195/429	65/142	synonymous_variant c.195A>G p.Gln65Gln	psageK4_001c		hypothetical protein
NODE_1_length_98440_cov_74.0583	633	snp	A	G	G:84 A:0	CDS	-	157/429	53/142	synonymous_variant c.157T>C p.Leu53Leu	psageK4_001c		hypothetical protein
NODE_1_length_98440_cov_74.0583	646	snp	A	G	G:76 A:0	CDS	-	144/429	48/142	synonymous_variant c.144T>C p.Asn48Asn	psageK4_001c		hypothetical protein
NODE_1_length_98440_cov_74.0583	1132	complex	TTCG	CTCT	CTCT:77 TTCG:0	fasta_record	+			intergenic_region n.1132_1135delTTCGinsCTCT
NODE_1_length_98440_cov_74.0583	1158	snp	G	A	A:94 G:0	CDS	-	180/198	60/65	synonymous_variant c.180C>T p.Ile60Ile	psageK4_003c		hypothetical protein
NODE_1_length_98440_cov_74.0583	1179	snp	T	C	C:105 T:0	CDS	-	159/198	53/65	synonymous_variant c.159A>G p.Gln53Gln	psageK4_003c		hypothetical protein
NODE_1_length_98440_cov_74.0583	1227	snp	A	G	G:108 A:0	CDS	-	111/198	37/65	synonymous_variant c.111T>C p.Asn37Asn	psageK4_003c		hypothetical protein
NODE_1_length_98440_cov_74.0583	1245	snp	A	G	G:107 A:0	CDS	-	93/198	31/65	synonymous_variant c.93T>C p.His31His	psageK4_003c		hypothetical protein
NODE_1_length_98440_cov_74.0583	1291	snp	G	A	A:102 G:0	CDS	-	47/198	16/65	missense_variant c.47C>T p.Ala16Val	psageK4_003c		hypothetical protein
NODE_1_length_98440_cov_74.0583	1367	snp	G	A	A:98 G:0	CDS	-	342/372	114/123	synonymous_variant c.342C>T p.Cys114Cys	psageK4_004c		hypothetical protein
NODE_1_length_98440_cov_74.0583	1436	snp	G	A	A:93 G:0	CDS	-	273/372	91/123	synonymous_variant c.273C>T p.Asp91Asp	psageK4_004c		hypothetical protein
NODE_1_length_98440_cov_74.0583	1475	snp	G	A	A:98 G:0	CDS	-	234/372	78/123	synonymous_variant c.234C>T p.Asn78Asn	psageK4_004c		hypothetical protein
NODE_1_length_98440_cov_74.0583	1535	snp	A	C	C:94 A:1	CDS	-	174/372	58/123	synonymous_variant c.174T>G p.Val58Val	psageK4_004c		hypothetical protein
NODE_1_length_98440_cov_74.0583	1562	snp	C	T	T:83 C:0	CDS	-	147/372	49/123	synonymous_variant c.147G>A p.Val49Val	psageK4_004c		hypothetical protein
NODE_1_length_98440_cov_74.0583	1628	snp	G	A	A:58 G:0	CDS	-	81/372	27/123	synonymous_variant c.81C>T p.Phe27Phe	psageK4_004c		hypothetical protein
NODE_1_length_98440_cov_74.0583	1693	snp	T	C	C:13 T:0	CDS	-	16/372	6/123	missense_variant c.16A>G p.Thr6Ala	psageK4_004c		hypothetical protein
NODE_1_length_98440_cov_74.0583	1893	snp	A	T	T:14 A:0	CDS	-	117/123	39/40	synonymous_variant c.117T>A p.Pro39Pro	psageK4_005c		hypothetical protein
NODE_1_length_98440_cov_74.0583	1941	snp	T	C	C:44 T:0	CDS	-	69/123	23/40	synonymous_variant c.69A>G p.Glu23Glu	psageK4_005c		hypothetical protein
NODE_1_length_98440_cov_74.0583	1998	snp	C	T	T:67 C:0	CDS	-	12/123	1940-04-01	synonymous_variant c.12G>A p.Glu4Glu	psageK4_005c		hypothetical protein
NODE_1_length_98440_cov_74.0583	2042	snp	G	A	A:88 G:0	CDS	-	360/393	120/130	synonymous_variant c.360C>T p.Asp120Asp	psageK4_006c		hypothetical protein
NODE_1_length_98440_cov_74.0583	2057	snp	G	A	A:83 G:0	CDS	-	345/393	115/130	synonymous_variant c.345C>T p.Leu115Leu	psageK4_006c		hypothetical protein
NODE_1_length_98440_cov_74.0583	2066	snp	G	A	A:82 G:0	CDS	-	336/393	112/130	synonymous_variant c.336C>T p.Ala112Ala	psageK4_006c		hypothetical protein
NODE_1_length_98440_cov_74.0583	2078	snp	C	T	T:76 C:0	CDS	-	324/393	108/130	synonymous_variant c.324G>A p.Glu108Glu	psageK4_006c		hypothetical protein
NODE_1_length_98440_cov_74.0583	2093	snp	T	C	C:79 T:0	CDS	-	309/393	103/130	synonymous_variant c.309A>G p.Gly103Gly	psageK4_006c		hypothetical protein
NODE_1_length_98440_cov_74.0583	2126	snp	C	T	T:78 C:0	CDS	-	276/393	92/130	synonymous_variant c.276G>A p.Val92Val	psageK4_006c		hypothetical protein
NODE_1_length_98440_cov_74.0583	2153	snp	C	T	T:76 C:0	CDS	-	249/393	83/130	synonymous_variant c.249G>A p.Gln83Gln	psageK4_006c		hypothetical protein
NODE_1_length_98440_cov_74.0583	2287	snp	A	T	T:80 A:0	CDS	-	115/393	39/130	missense_variant c.115T>A p.Ser39Thr	psageK4_006c		hypothetical protein
NODE_1_length_98440_cov_74.0583	2308	snp	T	C	C:75 T:0	CDS	-	94/393	32/130	missense_variant c.94A>G p.Ile32Val	psageK4_006c		hypothetical protein
NODE_1_length_98440_cov_74.0583	2454	snp	C	T	T:34 C:0	CDS	-	390/450	130/149	synonymous_variant c.390G>A p.Val130Val	psageK4_007c		hypothetical protein
NODE_1_length_98440_cov_74.0583	2472	snp	G	A	A:42 G:0	CDS	-	372/450	124/149	synonymous_variant c.372C>T p.Arg124Arg	psageK4_007c		hypothetical protein
NODE_1_length_98440_cov_74.0583	2481	snp	T	C	C:47 T:0	CDS	-	363/450	121/149	synonymous_variant c.363A>G p.Gly121Gly	psageK4_007c		hypothetical protein
NODE_1_length_98440_cov_74.0583	2487	snp	G	A	A:46 G:0	CDS	-	357/450	119/149	synonymous_variant c.357C>T p.Pro119Pro	psageK4_007c		hypothetical protein
NODE_1_length_98440_cov_74.0583	2535	snp	A	G	G:74 A:0	CDS	-	309/450	103/149	synonymous_variant c.309T>C p.Asp103Asp	psageK4_007c		hypothetical protein
NODE_1_length_98440_cov_74.0583	2709	snp	C	T	T:105 C:0	CDS	-	135/450	45/149	synonymous_variant c.135G>A p.Gly45Gly	psageK4_007c		hypothetical protein
NODE_1_length_98440_cov_74.0583	2766	snp	T	C	C:84 T:0	CDS	-	78/450	26/149	synonymous_variant c.78A>G p.Lys26Lys	psageK4_007c		hypothetical protein
NODE_1_length_98440_cov_74.0583	2793	snp	A	G	G:78 A:0	CDS	-	51/450	17/149	synonymous_variant c.51T>C p.Tyr17Tyr	psageK4_007c		hypothetical protein
NODE_1_length_98440_cov_74.0583	2808	snp	T	C	C:79 T:0	CDS	-	36/450	12/149	synonymous_variant c.36A>G p.Thr12Thr	psageK4_007c		hypothetical protein
NODE_1_length_98440_cov_74.0583	2861	snp	T	C	C:74 T:0	CDS	-	147/180	49/59	synonymous_variant c.147A>G p.Leu49Leu			hypothetical protein
NODE_1_length_98440_cov_74.0583	2876	snp	T	C	C:80 T:0	CDS	-	132/180	44/59	synonymous_variant c.132A>G p.Leu44Leu			hypothetical protein
NODE_1_length_98440_cov_74.0583	2902	snp	C	T	T:72 C:0	CDS	-	106/180	36/59	missense_variant c.106G>A p.Val36Ile			hypothetical protein
NODE_1_length_98440_cov_74.0583	2925	mnp	GT	AC	AC:71 GT:0	CDS	-	83/180	28/59	missense_variant c.82_83delACinsGT p.Thr28Val			hypothetical protein
NODE_1_length_98440_cov_74.0583	3025	snp	G	A	A:70 G:0	fasta_record	+			intergenic_region n.3025G>A
NODE_1_length_98440_cov_74.0583	3076	snp	G	A	A:51 G:0	fasta_record	+			intergenic_region n.3076G>A
NODE_1_length_98440_cov_74.0583	3089	snp	A	G	G:42 A:0	CDS	-	243/246	81/81	synonymous_variant c.243T>C p.Asp81Asp			hypothetical protein
NODE_1_length_98440_cov_74.0583	3098	snp	G	A	A:41 G:0	CDS	-	234/246	78/81	synonymous_variant c.234C>T p.Tyr78Tyr			hypothetical protein
NODE_1_length_98440_cov_74.0583	3137	complex	GG	CA	CA:14 GG:0	CDS	-	195/246	65/81	missense_variant c.194_195delCCinsTG p.Thr65Met			hypothetical protein
NODE_1_length_98440_cov_74.0583	3604	snp	G	A	A:45 G:0	CDS	-	273/393	91/130	synonymous_variant c.273C>T p.Ile91Ile	psageK4_009c		hypothetical protein
NODE_1_length_98440_cov_74.0583	3685	complex	TTCA	GGAC	GGAC:41 TTCA:0	CDS	-	192/393	63/130	missense_variant c.189_192delTGAAinsGTCC p.Glu64Ser	psageK4_009c		hypothetical protein
NODE_1_length_98440_cov_74.0583	3694	complex	GACATACTGTGC	TACGAATTGCGA	TACGAATTGCGA:40 GACATACTGTGC:0	CDS	-	183/393	58/130	missense_variant c.172_183delGCACAGTATGTCinsTCGCAATTCGTA p.AlaGlnTyr58SerGlnPhe	psageK4_009c		hypothetical protein
NODE_1_length_98440_cov_74.0583	3766	snp	C	A	A:90 C:0	CDS	-	111/393	37/130	synonymous_variant c.111G>T p.Gly37Gly	psageK4_009c		hypothetical protein
NODE_1_length_98440_cov_74.0583	3796	snp	A	G	G:86 A:0	CDS	-	81/393	27/130	synonymous_variant c.81T>C p.Thr27Thr	psageK4_009c		hypothetical protein
NODE_1_length_98440_cov_74.0583	3832	snp	G	A	A:97 G:0	CDS	-	45/393	15/130	synonymous_variant c.45C>T p.Asn15Asn	psageK4_009c		hypothetical protein
NODE_1_length_98440_cov_74.0583	3850	snp	G	A	A:105 G:0	CDS	-	27/393	9/130	synonymous_variant c.27C>T p.Val9Val	psageK4_009c		hypothetical protein
NODE_1_length_98440_cov_74.0583	3966	snp	A	T	T:87 A:1	CDS	-	315/345	105/114	synonymous_variant c.315T>A p.Ala105Ala	psageK4_010c		hypothetical protein
NODE_1_length_98440_cov_74.0583	4026	snp	A	G	G:97 A:0	CDS	-	255/345	85/114	synonymous_variant c.255T>C p.Ile85Ile	psageK4_010c		hypothetical protein
NODE_1_length_98440_cov_74.0583	4038	snp	C	T	T:99 C:0	CDS	-	243/345	81/114	synonymous_variant c.243G>A p.Val81Val	psageK4_010c		hypothetical protein
NODE_1_length_98440_cov_74.0583	4109	snp	G	A	A:95 G:0	CDS	-	172/345	58/114	missense_variant c.172C>T p.Leu58Phe	psageK4_010c		hypothetical protein
NODE_1_length_98440_cov_74.0583	4166	snp	G	A	A:118 G:0	CDS	-	115/345	39/114	synonymous_variant c.115C>T p.Leu39Leu	psageK4_010c		hypothetical protein
NODE_1_length_98440_cov_74.0583	4206	snp	G	C	C:114 G:0	CDS	-	75/345	25/114	missense_variant c.75C>G p.Ile25Met	psageK4_010c		hypothetical protein
NODE_1_length_98440_cov_74.0583	4427	snp	A	C	C:102 A:0	CDS	-	489/576	163/191	synonymous_variant c.489T>G p.Leu163Leu	psageK4_011c		putative General stress protein 16U
NODE_1_length_98440_cov_74.0583	4451	snp	G	A	A:92 G:0	CDS	-	465/576	155/191	synonymous_variant c.465C>T p.His155His	psageK4_011c		putative General stress protein 16U
NODE_1_length_98440_cov_74.0583	4673	snp	G	A	A:94 G:0	CDS	-	243/576	81/191	synonymous_variant c.243C>T p.Asp81Asp	psageK4_011c		putative General stress protein 16U
NODE_1_length_98440_cov_74.0583	4950	snp	C	T	T:109 C:0	fasta_record	+			intergenic_region n.4950C>T
NODE_1_length_98440_cov_74.0583	5485	snp	T	C	C:82 T:0	CDS	-	168/672	56/223	synonymous_variant c.168A>G p.Leu56Leu	psageK4_012c		Putative Membrane protein TerC
NODE_1_length_98440_cov_74.0583	5742	snp	C	T	T:105 C:0	CDS	-	618/642	206/213	synonymous_variant c.618G>A p.Glu206Glu	psageK4_013c		Putative von Willebrand factor type A domain protein
NODE_1_length_98440_cov_74.0583	5835	snp	T	A	A:95 T:0	CDS	-	525/642	175/213	synonymous_variant c.525A>T p.Val175Val	psageK4_013c		Putative von Willebrand factor type A domain protein
NODE_1_length_98440_cov_74.0583	5856	snp	A	G	G:87 A:0	CDS	-	504/642	168/213	synonymous_variant c.504T>C p.Asp168Asp	psageK4_013c		Putative von Willebrand factor type A domain protein
NODE_1_length_98440_cov_74.0583	5943	snp	C	A	A:96 C:0	CDS	-	417/642	139/213	synonymous_variant c.417G>T p.Ala139Ala	psageK4_013c		Putative von Willebrand factor type A domain protein
NODE_1_length_98440_cov_74.0583	5960	snp	G	A	A:96 G:0	CDS	-	400/642	134/213	synonymous_variant c.400C>T p.Leu134Leu	psageK4_013c		Putative von Willebrand factor type A domain protein
NODE_1_length_98440_cov_74.0583	5966	snp	A	G	G:94 A:0	CDS	-	394/642	132/213	synonymous_variant c.394T>C p.Leu132Leu	psageK4_013c		Putative von Willebrand factor type A domain protein
NODE_1_length_98440_cov_74.0583	6015	complex	GCTA	ACTG	ACTG:95 GCTA:0	CDS	-	345/642	114/213	synonymous_variant c.342_345delTAGCinsCAGT p.116	psageK4_013c		Putative von Willebrand factor type A domain protein
NODE_1_length_98440_cov_74.0583	6105	snp	A	G	G:110 A:0	CDS	-	255/642	85/213	synonymous_variant c.255T>C p.Val85Val	psageK4_013c		Putative von Willebrand factor type A domain protein
NODE_1_length_98440_cov_74.0583	6132	snp	A	G	G:115 A:0	CDS	-	228/642	76/213	synonymous_variant c.228T>C p.Ser76Ser	psageK4_013c		Putative von Willebrand factor type A domain protein
NODE_1_length_98440_cov_74.0583	6312	snp	G	A	A:107 G:0	CDS	-	48/642	16/213	synonymous_variant c.48C>T p.Leu16Leu	psageK4_013c		Putative von Willebrand factor type A domain protein
NODE_1_length_98440_cov_74.0583	6435	snp	A	G	G:99 A:0	CDS	-	195/255	65/84	synonymous_variant c.195T>C p.Ala65Ala	psageK4_014c		hypothetical protein
NODE_1_length_98440_cov_74.0583	6528	snp	T	G	G:103 T:0	CDS	-	102/255	34/84	synonymous_variant c.102A>C p.Ile34Ile	psageK4_014c		hypothetical protein
NODE_1_length_98440_cov_74.0583	6549	snp	T	C	C:97 T:0	CDS	-	81/255	27/84	synonymous_variant c.81A>G p.Lys27Lys	psageK4_014c		hypothetical protein
NODE_1_length_98440_cov_74.0583	6807	snp	A	G	G:113 A:0	CDS	-	948/1101	316/366	synonymous_variant c.948T>C p.Thr316Thr	psageK4_015c		Putative von Willebrand factor type A domain protein
NODE_1_length_98440_cov_74.0583	6933	snp	A	G	G:97 A:0	CDS	-	822/1101	274/366	synonymous_variant c.822T>C p.Ser274Ser	psageK4_015c		Putative von Willebrand factor type A domain protein
NODE_1_length_98440_cov_74.0583	7218	snp	A	G	G:78 A:0	CDS	-	537/1101	179/366	synonymous_variant c.537T>C p.Asp179Asp	psageK4_015c		Putative von Willebrand factor type A domain protein
NODE_1_length_98440_cov_74.0583	7278	snp	C	A	A:77 C:0	CDS	-	477/1101	159/366	missense_variant c.477G>T p.Gln159His	psageK4_015c		Putative von Willebrand factor type A domain protein
NODE_1_length_98440_cov_74.0583	7332	snp	G	A	A:91 G:0	CDS	-	423/1101	141/366	synonymous_variant c.423C>T p.Thr141Thr	psageK4_015c		Putative von Willebrand factor type A domain protein
NODE_1_length_98440_cov_74.0583	7344	snp	G	A	A:94 G:0	CDS	-	411/1101	137/366	synonymous_variant c.411C>T p.Gly137Gly	psageK4_015c		Putative von Willebrand factor type A domain protein
NODE_1_length_98440_cov_74.0583	7365	snp	G	A	A:96 G:0	CDS	-	390/1101	130/366	synonymous_variant c.390C>T p.Asp130Asp	psageK4_015c		Putative von Willebrand factor type A domain protein
NODE_1_length_98440_cov_74.0583	7374	complex	ACCC	GCCT	GCCT:93 ACCC:0	CDS	-	381/1101	126/366	synonymous_variant c.378_381delGGGTinsAGGC p.128	psageK4_015c		Putative von Willebrand factor type A domain protein
NODE_1_length_98440_cov_74.0583	7404	snp	G	T	T:100 G:0	CDS	-	351/1101	117/366	synonymous_variant c.351C>A p.Thr117Thr	psageK4_015c		Putative von Willebrand factor type A domain protein
NODE_1_length_98440_cov_74.0583	7467	snp	G	A	A:107 G:0	CDS	-	288/1101	96/366	synonymous_variant c.288C>T p.Ala96Ala	psageK4_015c		Putative von Willebrand factor type A domain protein
NODE_1_length_98440_cov_74.0583	7479	snp	T	C	C:107 T:0	CDS	-	276/1101	92/366	synonymous_variant c.276A>G p.Lys92Lys	psageK4_015c		Putative von Willebrand factor type A domain protein
NODE_1_length_98440_cov_74.0583	7626	snp	A	G	G:111 A:0	CDS	-	129/1101	43/366	synonymous_variant c.129T>C p.Ile43Ile	psageK4_015c		Putative von Willebrand factor type A domain protein
NODE_1_length_98440_cov_74.0583	7656	snp	C	A	A:94 C:0	CDS	-	99/1101	33/366	synonymous_variant c.99G>T p.Thr33Thr	psageK4_015c		Putative von Willebrand factor type A domain protein
NODE_1_length_98440_cov_74.0583	7671	snp	C	A	A:91 C:0	CDS	-	84/1101	28/366	synonymous_variant c.84G>T p.Ala28Ala	psageK4_015c		Putative von Willebrand factor type A domain protein
NODE_1_length_98440_cov_74.0583	7803	snp	C	T	T:117 C:0	CDS	-	343/387	115/128	missense_variant c.343G>A p.Asp115Asn	psageK4_016c		hypothetical protein
NODE_1_length_98440_cov_74.0583	7912	snp	T	C	C:79 T:0	CDS	-	234/387	78/128	synonymous_variant c.234A>G p.Pro78Pro	psageK4_016c		hypothetical protein
NODE_1_length_98440_cov_74.0583	7927	snp	T	C	C:86 T:0	CDS	-	219/387	73/128	synonymous_variant c.219A>G p.Lys73Lys	psageK4_016c		hypothetical protein
NODE_1_length_98440_cov_74.0583	8180	snp	C	T	T:80 C:0	CDS	-	471/504	157/167	synonymous_variant c.471G>A p.Glu157Glu	psageK4_017c		Putative toxic anion resistance protein
NODE_1_length_98440_cov_74.0583	8465	snp	G	A	A:97 G:0	CDS	-	186/504	62/167	synonymous_variant c.186C>T p.Ser62Ser	psageK4_017c		Putative toxic anion resistance protein
NODE_1_length_98440_cov_74.0583	8480	snp	G	A	A:100 G:0	CDS	-	171/504	57/167	synonymous_variant c.171C>T p.Tyr57Tyr	psageK4_017c		Putative toxic anion resistance protein
NODE_1_length_98440_cov_74.0583	8615	snp	T	G	G:105 T:0	CDS	-	36/504	12/167	synonymous_variant c.36A>C p.Ala12Ala	psageK4_017c		Putative toxic anion resistance protein
NODE_1_length_98440_cov_74.0583	8630	snp	A	C	C:103 A:0	CDS	-	21/504	7/167	synonymous_variant c.21T>G p.Leu7Leu	psageK4_017c		Putative toxic anion resistance protein
NODE_1_length_98440_cov_74.0583	8701	complex	GTTC	ATTA	ATTA:93 GTTC:0	CDS	-	267/321	88/106	synonymous_variant c.264_267delGAACinsTAAT p.90	psageK4_018c		hypothetical protein
NODE_1_length_98440_cov_74.0583	8776	snp	A	G	G:91 A:0	CDS	-	192/321	64/106	synonymous_variant c.192T>C p.Tyr64Tyr	psageK4_018c		hypothetical protein
NODE_1_length_98440_cov_74.0583	8812	snp	G	A	A:86 G:0	CDS	-	156/321	52/106	synonymous_variant c.156C>T p.Asn52Asn	psageK4_018c		hypothetical protein
NODE_1_length_98440_cov_74.0583	8821	snp	T	C	C:92 T:0	CDS	-	147/321	49/106	synonymous_variant c.147A>G p.Gly49Gly	psageK4_018c		hypothetical protein
NODE_1_length_98440_cov_74.0583	8833	snp	T	C	C:90 T:0	CDS	-	135/321	45/106	synonymous_variant c.135A>G p.Ala45Ala	psageK4_018c		hypothetical protein
NODE_1_length_98440_cov_74.0583	8893	snp	C	T	T:92 C:0	CDS	-	75/321	25/106	synonymous_variant c.75G>A p.Val25Val	psageK4_018c		hypothetical protein
NODE_1_length_98440_cov_74.0583	19812	snp	G	T	T:89 G:0	fasta_record	+			intergenic_region n.19812G>T
NODE_1_length_98440_cov_74.0583	25164	snp	A	G	G:107 A:0	CDS	+	275/321	92/106	missense_variant c.275A>G p.Glu92Gly	psageK4_050		hypothetical protein
NODE_1_length_98440_cov_74.0583	29123	snp	T	C	C:87 T:0	CDS	+	42/1278	14/425	synonymous_variant c.42T>C p.Ser14Ser	psageK4_052		Putative GDSL-like Lipase/Acylhydrolase
NODE_1_length_98440_cov_74.0583	29441	snp	C	T	T:87 C:0	CDS	+	360/1278	120/425	synonymous_variant c.360C>T p.Ala120Ala	psageK4_052		Putative GDSL-like Lipase/Acylhydrolase
NODE_1_length_98440_cov_74.0583	29468	snp	A	G	G:92 A:0	CDS	+	387/1278	129/425	synonymous_variant c.387A>G p.Gln129Gln	psageK4_052		Putative GDSL-like Lipase/Acylhydrolase
NODE_1_length_98440_cov_74.0583	30044	snp	C	T	T:89 C:0	CDS	+	963/1278	321/425	synonymous_variant c.963C>T p.Ile321Ile	psageK4_052		Putative GDSL-like Lipase/Acylhydrolase
NODE_1_length_98440_cov_74.0583	30077	snp	C	T	T:92 C:0	CDS	+	996/1278	332/425	synonymous_variant c.996C>T p.Ile332Ile	psageK4_052		Putative GDSL-like Lipase/Acylhydrolase
NODE_1_length_98440_cov_74.0583	30083	snp	A	T	T:90 A:0	CDS	+	1002/1278	334/425	synonymous_variant c.1002A>T p.Ala334Ala	psageK4_052		Putative GDSL-like Lipase/Acylhydrolase
NODE_1_length_98440_cov_74.0583	30098	complex	ATTC	GTTT	GTTT:86 ATTC:0	CDS	+	1017/1278	339/425	synonymous_variant c.1017_1020delATTCinsGTTT p.341	psageK4_052		Putative GDSL-like Lipase/Acylhydrolase
NODE_1_length_98440_cov_74.0583	30113	complex	ATGCCTCGGC	TTGCTTGGGT	TTGCTTGGGT:84 ATGCCTCGGC:0	CDS	+	1032/1278	344/425	synonymous_variant c.1032_1041delATGCCTCGGCinsTTGCTTGGGT p.348	psageK4_052		Putative GDSL-like Lipase/Acylhydrolase
NODE_1_length_98440_cov_74.0583	30140	snp	C	T	T:104 C:0	CDS	+	1059/1278	353/425	synonymous_variant c.1059C>T p.Arg353Arg	psageK4_052		Putative GDSL-like Lipase/Acylhydrolase
NODE_1_length_98440_cov_74.0583	30218	snp	G	A	A:93 G:0	CDS	+	1137/1278	379/425	synonymous_variant c.1137G>A p.Val379Val	psageK4_052		Putative GDSL-like Lipase/Acylhydrolase
NODE_1_length_98440_cov_74.0583	30398	snp	C	T	T:101 C:0	CDS	+	24/264	1987-08-01	synonymous_variant c.24C>T p.Ile8Ile	psageK4_053		hypothetical protein
NODE_1_length_98440_cov_74.0583	31564	snp	G	A	A:86 G:0	CDS	+	927/1815	309/604	synonymous_variant c.927G>A p.Leu309Leu	psageK4_054		hypothetical protein
NODE_1_length_98440_cov_74.0583	32143	complex	TCTGGTATAT	ACTAGTGTAC	ACTAGTGTAC:82 TCTGGTATAT:0	CDS	+	1506/1815	502/604	synonymous_variant c.1506_1515delTCTGGTATATinsACTAGTGTAC p.506	psageK4_054		hypothetical protein
NODE_1_length_98440_cov_74.0583	32176	snp	C	T	T:93 C:0	CDS	+	1539/1815	513/604	synonymous_variant c.1539C>T p.Ser513Ser	psageK4_054		hypothetical protein
NODE_1_length_98440_cov_74.0583	33237	snp	T	C	C:97 T:0	CDS	+	390/1470	130/489	synonymous_variant c.390T>C p.His130His	psageK4_056		terminase large subunit
NODE_1_length_98440_cov_74.0583	33330	snp	A	T	T:67 A:0	CDS	+	483/1470	161/489	synonymous_variant c.483A>T p.Pro161Pro	psageK4_056		terminase large subunit
NODE_1_length_98440_cov_74.0583	33339	snp	G	A	A:69 G:0	CDS	+	492/1470	164/489	synonymous_variant c.492G>A p.Lys164Lys	psageK4_056		terminase large subunit
NODE_1_length_98440_cov_74.0583	33363	complex	CTCG	TAGT	TAGT:51 CTCG:0	CDS	+	516/1470	172/489	synonymous_variant c.516_519delCTCGinsTAGT p.174	psageK4_056		terminase large subunit
NODE_1_length_98440_cov_74.0583	33453	snp	C	A	A:81 C:0	CDS	+	606/1470	202/489	synonymous_variant c.606C>A p.Leu202Leu	psageK4_056		terminase large subunit
NODE_1_length_98440_cov_74.0583	33462	snp	T	C	C:80 T:0	CDS	+	615/1470	205/489	synonymous_variant c.615T>C p.Asp205Asp	psageK4_056		terminase large subunit
NODE_1_length_98440_cov_74.0583	33526	complex	CCC	TCT	TCT:77 CCC:0	CDS	+	679/1470	227/489	missense_variant c.679_681delCCCinsTCT p.Pro227Ser	psageK4_056		terminase large subunit
NODE_1_length_98440_cov_74.0583	33564	snp	C	T	T:96 C:0	CDS	+	717/1470	239/489	synonymous_variant c.717C>T p.Phe239Phe	psageK4_056		terminase large subunit
NODE_1_length_98440_cov_74.0583	33690	snp	A	G	G:78 A:0	CDS	+	843/1470	281/489	synonymous_variant c.843A>G p.Ala281Ala	psageK4_056		terminase large subunit
NODE_1_length_98440_cov_74.0583	33718	snp	A	T	T:74 A:0	CDS	+	871/1470	291/489	missense_variant c.871A>T p.Thr291Ser	psageK4_056		terminase large subunit
NODE_1_length_98440_cov_74.0583	33732	snp	T	C	C:79 T:0	CDS	+	885/1470	295/489	synonymous_variant c.885T>C p.Asn295Asn	psageK4_056		terminase large subunit
NODE_1_length_98440_cov_74.0583	34005	snp	C	T	T:111 C:0	CDS	+	1158/1470	386/489	synonymous_variant c.1158C>T p.Tyr386Tyr	psageK4_056		terminase large subunit
NODE_1_length_98440_cov_74.0583	34053	snp	C	T	T:110 C:0	CDS	+	1206/1470	402/489	synonymous_variant c.1206C>T p.Arg402Arg	psageK4_056		terminase large subunit
NODE_1_length_98440_cov_74.0583	34060	mnp	AC	CA	CA:103 AC:0	CDS	+	1213/1470	405/489	missense_variant c.1213_1214delACinsCA p.Thr405Gln	psageK4_056		terminase large subunit
NODE_1_length_98440_cov_74.0583	34095	snp	T	C	C:121 T:0	CDS	+	1248/1470	416/489	synonymous_variant c.1248T>C p.Pro416Pro	psageK4_056		terminase large subunit
NODE_1_length_98440_cov_74.0583	34182	snp	C	T	T:88 C:0	CDS	+	1335/1470	445/489	synonymous_variant c.1335C>T p.Asp445Asp	psageK4_056		terminase large subunit
NODE_1_length_98440_cov_74.0583	34628	snp	C	T	T:98 C:0	CDS	+	300/1458	100/485	synonymous_variant c.300C>T p.Asp100Asp	psageK4_057		putative portal protein
NODE_1_length_98440_cov_74.0583	34670	snp	T	C	C:116 T:0	CDS	+	342/1458	114/485	synonymous_variant c.342T>C p.Ser114Ser	psageK4_057		putative portal protein
NODE_1_length_98440_cov_74.0583	34679	complex	GTAT	ATAC	ATAC:108 GTAT:0	CDS	+	351/1458	117/485	synonymous_variant c.351_354delGTATinsATAC p.119	psageK4_057		putative portal protein
NODE_1_length_98440_cov_74.0583	35012	snp	C	T	T:90 C:0	CDS	+	684/1458	228/485	synonymous_variant c.684C>T p.Arg228Arg	psageK4_057		putative portal protein
NODE_1_length_98440_cov_74.0583	35159	snp	T	C	C:83 T:0	CDS	+	831/1458	277/485	synonymous_variant c.831T>C p.Asn277Asn	psageK4_057		putative portal protein
NODE_1_length_98440_cov_74.0583	35183	complex	TCTG	ACTC	ACTC:87 TCTG:0	CDS	+	855/1458	285/485	synonymous_variant c.855_858delTCTGinsACTC p.287	psageK4_057		putative portal protein
NODE_1_length_98440_cov_74.0583	35198	snp	G	A	A:82 G:0	CDS	+	870/1458	290/485	synonymous_variant c.870G>A p.Gln290Gln	psageK4_057		putative portal protein
NODE_1_length_98440_cov_74.0583	35249	complex	TACC	CACT	CACT:75 TACC:0	CDS	+	921/1458	307/485	synonymous_variant c.921_924delTACCinsCACT p.309	psageK4_057		putative portal protein
NODE_1_length_98440_cov_74.0583	35261	snp	A	T	T:81 A:0	CDS	+	933/1458	311/485	synonymous_variant c.933A>T p.Gly311Gly	psageK4_057		putative portal protein
NODE_1_length_98440_cov_74.0583	35312	snp	G	A	A:89 G:0	CDS	+	984/1458	328/485	synonymous_variant c.984G>A p.Leu328Leu	psageK4_057		putative portal protein
NODE_1_length_98440_cov_74.0583	35366	snp	T	C	C:93 T:0	CDS	+	1038/1458	346/485	synonymous_variant c.1038T>C p.Tyr346Tyr	psageK4_057		putative portal protein
NODE_1_length_98440_cov_74.0583	35451	snp	C	T	T:98 C:0	CDS	+	1123/1458	375/485	synonymous_variant c.1123C>T p.Leu375Leu	psageK4_057		putative portal protein
NODE_1_length_98440_cov_74.0583	35600	complex	TCGT	CCGC	CCGC:96 TCGT:0	CDS	+	1272/1458	424/485	synonymous_variant c.1272_1275delTCGTinsCCGC p.426	psageK4_057		putative portal protein
NODE_1_length_98440_cov_74.0583	35870	complex	GAAA	AAAG	AAAG:92 GAAA:0	CDS	+	75/456	25/151	synonymous_variant c.75_78delGAAAinsAAAG p.27	psageK4_058		putative methyltransferase
NODE_1_length_98440_cov_74.0583	35996	snp	C	T	T:98 C:0	CDS	+	201/456	67/151	synonymous_variant c.201C>T p.Asp67Asp	psageK4_058		putative methyltransferase
NODE_1_length_98440_cov_74.0583	36122	snp	G	A	A:99 G:0	CDS	+	327/456	109/151	synonymous_variant c.327G>A p.Lys109Lys	psageK4_058		putative methyltransferase
NODE_1_length_98440_cov_74.0583	38046	snp	A	T	T:80 A:0	CDS	+	453/1062	151/353	synonymous_variant c.453A>T p.Ala151Ala	psageK4_061		putative capsid protein
NODE_1_length_98440_cov_74.0583	38956	snp	A	G	G:102 A:0	CDS	+	251/480	84/159	missense_variant c.251A>G p.Lys84Arg	psageK4_062		hypothetical protein
NODE_1_length_98440_cov_74.0583	39029	snp	T	C	C:104 T:0	CDS	+	324/480	108/159	synonymous_variant c.324T>C p.Ser108Ser	psageK4_062		hypothetical protein
NODE_1_length_98440_cov_74.0583	39131	snp	C	T	T:121 C:0	CDS	+	426/480	142/159	synonymous_variant c.426C>T p.Asn142Asn	psageK4_062		hypothetical protein
NODE_1_length_98440_cov_74.0583	39192	complex	TAAT	CAAC	CAAC:94 TAAT:0	CDS	+	24/468	8/155	synonymous_variant c.24_27delTAATinsCAAC p.10	psageK4_063		putative RNA polymerase
NODE_1_length_98440_cov_74.0583	39309	snp	T	A	A:93 T:0	CDS	+	141/468	47/155	synonymous_variant c.141T>A p.Thr47Thr	psageK4_063		putative RNA polymerase
NODE_1_length_98440_cov_74.0583	39340	snp	T	C	C:95 T:0	CDS	+	172/468	58/155	missense_variant c.172T>C p.Tyr58His	psageK4_063		putative RNA polymerase
NODE_1_length_98440_cov_74.0583	39372	snp	G	A	A:91 G:0	CDS	+	204/468	68/155	synonymous_variant c.204G>A p.Thr68Thr	psageK4_063		putative RNA polymerase
NODE_1_length_98440_cov_74.0583	39381	complex	CGAT	TGAC	TGAC:89 CGAT:0	CDS	+	213/468	71/155	synonymous_variant c.213_216delCGATinsTGAC p.73	psageK4_063		putative RNA polymerase
NODE_1_length_98440_cov_74.0583	39432	snp	T	C	C:82 T:0	CDS	+	264/468	88/155	synonymous_variant c.264T>C p.Ser88Ser	psageK4_063		putative RNA polymerase
NODE_1_length_98440_cov_74.0583	39680	snp	C	T	T:88 C:0	CDS	+	33/369	11/122	synonymous_variant c.33C>T p.His11His	psageK4_064		putative head-tail joining protein
NODE_1_length_98440_cov_74.0583	39836	snp	G	A	A:92 G:0	CDS	+	189/369	63/122	synonymous_variant c.189G>A p.Ala63Ala	psageK4_064		putative head-tail joining protein
NODE_1_length_98440_cov_74.0583	39867	snp	T	C	C:95 T:0	CDS	+	220/369	74/122	synonymous_variant c.220T>C p.Leu74Leu	psageK4_064		putative head-tail joining protein
NODE_1_length_98440_cov_74.0583	40150	snp	G	A	A:86 G:0	CDS	+	135/570	45/189	synonymous_variant c.135G>A p.Lys45Lys	psageK4_065		hypothetical protein
NODE_1_length_98440_cov_74.0583	40211	snp	T	C	C:100 T:0	CDS	+	196/570	66/189	synonymous_variant c.196T>C p.Leu66Leu	psageK4_065		hypothetical protein
NODE_1_length_98440_cov_74.0583	40396	snp	G	A	A:125 G:0	CDS	+	381/570	127/189	synonymous_variant c.381G>A p.Arg127Arg	psageK4_065		hypothetical protein
NODE_1_length_98440_cov_74.0583	40785	snp	T	C	C:87 T:0	CDS	+	189/1284	63/427	synonymous_variant c.189T>C p.Ala63Ala	psageK4_066		putative structural protein
NODE_1_length_98440_cov_74.0583	40956	snp	T	C	C:79 T:0	CDS	+	360/1284	120/427	synonymous_variant c.360T>C p.Ile120Ile	psageK4_066		putative structural protein
NODE_1_length_98440_cov_74.0583	41332	snp	A	C	C:101 A:0	CDS	+	736/1284	246/427	missense_variant c.736A>C p.Met246Leu	psageK4_066		putative structural protein
NODE_1_length_98440_cov_74.0583	41343	snp	C	A	A:99 C:0	CDS	+	747/1284	249/427	synonymous_variant c.747C>A p.Ala249Ala	psageK4_066		putative structural protein
NODE_1_length_98440_cov_74.0583	41368	complex	TGC	GCT	GCT:86 TGC:0	CDS	+	772/1284	258/427	missense_variant c.772_774delTGCinsGCT p.Cys258Ala	psageK4_066		putative structural protein
NODE_1_length_98440_cov_74.0583	41595	snp	A	G	G:98 A:0	CDS	+	999/1284	333/427	synonymous_variant c.999A>G p.Glu333Glu	psageK4_066		putative structural protein
NODE_1_length_98440_cov_74.0583	41703	snp	C	T	T:93 C:0	CDS	+	1107/1284	369/427	synonymous_variant c.1107C>T p.Asn369Asn	psageK4_066		putative structural protein
NODE_1_length_98440_cov_74.0583	41835	snp	C	T	T:81 C:0	CDS	+	1239/1284	413/427	synonymous_variant c.1239C>T p.Ala413Ala	psageK4_066		putative structural protein
NODE_1_length_98440_cov_74.0583	41892	complex	T	CC	CC:74 T:0	fasta_record	+			intergenic_region n.41892delTinsCC
NODE_1_length_98440_cov_74.0583	41897	complex	CCAAAC	TCTAAT	TCTAAT:74 CCAAAC:0	fasta_record	+			intergenic_region n.41897_41902delCCAAACinsTCTAAT
NODE_1_length_98440_cov_74.0583	41947	snp	G	A	A:89 G:0	CDS	+	33/525	11/174	synonymous_variant c.33G>A p.Pro11Pro	psageK4_067		putative structural protein
NODE_1_length_98440_cov_74.0583	41962	snp	C	T	T:96 C:0	CDS	+	48/525	16/174	synonymous_variant c.48C>T p.Val16Val	psageK4_067		putative structural protein
NODE_1_length_98440_cov_74.0583	42019	snp	T	C	C:78 T:0	CDS	+	105/525	35/174	synonymous_variant c.105T>C p.Asp35Asp	psageK4_067		putative structural protein
NODE_1_length_98440_cov_74.0583	42058	snp	T	C	C:87 T:0	CDS	+	144/525	48/174	synonymous_variant c.144T>C p.Ala48Ala	psageK4_067		putative structural protein
NODE_1_length_98440_cov_74.0583	42076	snp	C	T	T:87 C:0	CDS	+	162/525	54/174	synonymous_variant c.162C>T p.Asp54Asp	psageK4_067		putative structural protein
NODE_1_length_98440_cov_74.0583	42668	snp	T	C	C:85 T:0	CDS	+	165/504	55/167	synonymous_variant c.165T>C p.Ser55Ser	psageK4_068		putative structural protein
NODE_1_length_98440_cov_74.0583	42710	snp	C	T	T:87 C:0	CDS	+	207/504	69/167	synonymous_variant c.207C>T p.Ser69Ser	psageK4_068		putative structural protein
NODE_1_length_98440_cov_74.0583	42917	snp	C	T	T:78 C:0	CDS	+	414/504	138/167	synonymous_variant c.414C>T p.Asn138Asn	psageK4_068		putative structural protein
NODE_1_length_98440_cov_74.0583	42944	snp	A	G	G:70 A:0	CDS	+	441/504	147/167	synonymous_variant c.441A>G p.Leu147Leu	psageK4_068		putative structural protein
NODE_1_length_98440_cov_74.0583	42974	snp	G	A	A:83 G:0	CDS	+	471/504	157/167	synonymous_variant c.471G>A p.Val157Val	psageK4_068		putative structural protein
NODE_1_length_98440_cov_74.0583	42996	complex	AAG	CAA	CAA:77 AAG:0	CDS	+	493/504	165/167	missense_variant c.493_495delAAGinsCAA p.Lys165Gln	psageK4_068		putative structural protein
NODE_1_length_98440_cov_74.0583	43003	mnp	CA	TT	TT:75 CA:0	CDS	+	500/504	167/167	missense_variant c.500_501delCAinsTT p.Thr167Ile	psageK4_068		putative structural protein
NODE_1_length_98440_cov_74.0583	43027	snp	A	G	G:86 A:0	CDS	+	11/537	4/178	missense_variant c.11A>G p.Asn4Ser	psageK4_069		putative structural protein
NODE_1_length_98440_cov_74.0583	43100	snp	G	A	A:87 G:0	CDS	+	84/537	28/178	synonymous_variant c.84G>A p.Val28Val	psageK4_069		putative structural protein
NODE_1_length_98440_cov_74.0583	43106	snp	G	C	C:93 G:0	CDS	+	90/537	30/178	synonymous_variant c.90G>C p.Leu30Leu	psageK4_069		putative structural protein
NODE_1_length_98440_cov_74.0583	43166	snp	C	T	T:100 C:0	CDS	+	150/537	50/178	synonymous_variant c.150C>T p.Ile50Ile	psageK4_069		putative structural protein
NODE_1_length_98440_cov_74.0583	43208	snp	C	T	T:92 C:0	CDS	+	192/537	64/178	synonymous_variant c.192C>T p.Leu64Leu	psageK4_069		putative structural protein
NODE_1_length_98440_cov_74.0583	43229	snp	C	T	T:99 C:0	CDS	+	213/537	71/178	synonymous_variant c.213C>T p.Asp71Asp	psageK4_069		putative structural protein
NODE_1_length_98440_cov_74.0583	43535	snp	C	A	A:83 C:0	CDS	+	519/537	173/178	synonymous_variant c.519C>A p.Val173Val	psageK4_069		putative structural protein
NODE_1_length_98440_cov_74.0583	43541	snp	G	A	A:85 G:0	CDS	+	525/537	175/178	synonymous_variant c.525G>A p.Gly175Gly	psageK4_069		putative structural protein
NODE_1_length_98440_cov_74.0583	43549	snp	G	A	A:84 G:0	CDS	+	533/537	178/178	missense_variant c.533G>A p.Ser178Asn	psageK4_069		putative structural protein
NODE_1_length_98440_cov_74.0583	43659	snp	T	C	C:97 T:0	CDS	+	87/363	29/120	synonymous_variant c.87T>C p.Gly29Gly	psageK4_070		putative structural protein
NODE_1_length_98440_cov_74.0583	43666	snp	C	T	T:97 C:0	CDS	+	94/363	32/120	synonymous_variant c.94C>T p.Leu32Leu	psageK4_070		putative structural protein
NODE_1_length_98440_cov_74.0583	43674	snp	G	A	A:98 G:0	CDS	+	102/363	34/120	synonymous_variant c.102G>A p.Lys34Lys	psageK4_070		putative structural protein
NODE_1_length_98440_cov_74.0583	43680	snp	T	C	C:95 T:0	CDS	+	108/363	36/120	synonymous_variant c.108T>C p.Leu36Leu	psageK4_070		putative structural protein
NODE_1_length_98440_cov_74.0583	43707	snp	T	G	G:90 T:0	CDS	+	135/363	45/120	synonymous_variant c.135T>G p.Gly45Gly	psageK4_070		putative structural protein
NODE_1_length_98440_cov_74.0583	43794	snp	A	C	C:105 A:0	CDS	+	222/363	74/120	synonymous_variant c.222A>C p.Thr74Thr	psageK4_070		putative structural protein
NODE_1_length_98440_cov_74.0583	43812	snp	C	T	T:114 C:0	CDS	+	240/363	80/120	synonymous_variant c.240C>T p.Ser80Ser	psageK4_070		putative structural protein
NODE_1_length_98440_cov_74.0583	44135	snp	G	A	A:123 G:0	CDS	+	180/225	60/74	synonymous_variant c.180G>A p.Glu60Glu	psageK4_071		hypothetical protein
NODE_1_length_98440_cov_74.0583	44294	snp	C	T	T:102 C:0	CDS	+	102/2391	34/796	synonymous_variant c.102C>T p.Asn34Asn	psageK4_072		putative tape measure protein
NODE_1_length_98440_cov_74.0583	44546	snp	A	G	G:82 A:0	CDS	+	354/2391	118/796	synonymous_variant c.354A>G p.Lys118Lys	psageK4_072		putative tape measure protein
NODE_1_length_98440_cov_74.0583	44552	snp	C	G	G:77 C:0	CDS	+	360/2391	120/796	synonymous_variant c.360C>G p.Leu120Leu	psageK4_072		putative tape measure protein
NODE_1_length_98440_cov_74.0583	44681	snp	C	T	T:78 C:0	CDS	+	489/2391	163/796	synonymous_variant c.489C>T p.Thr163Thr	psageK4_072		putative tape measure protein
NODE_1_length_98440_cov_74.0583	44696	complex	ACTG	GCTA	GCTA:87 ACTG:0	CDS	+	504/2391	168/796	synonymous_variant c.504_507delACTGinsGCTA p.170	psageK4_072		putative tape measure protein
NODE_1_length_98440_cov_74.0583	44720	snp	A	T	T:90 A:0	CDS	+	528/2391	176/796	synonymous_variant c.528A>T p.Ala176Ala	psageK4_072		putative tape measure protein
NODE_1_length_98440_cov_74.0583	44729	snp	C	T	T:98 C:0	CDS	+	537/2391	179/796	synonymous_variant c.537C>T p.Ser179Ser	psageK4_072		putative tape measure protein
NODE_1_length_98440_cov_74.0583	44772	snp	T	C	C:91 T:0	CDS	+	580/2391	194/796	synonymous_variant c.580T>C p.Leu194Leu	psageK4_072		putative tape measure protein
NODE_1_length_98440_cov_74.0583	44793	snp	C	T	T:98 C:0	CDS	+	601/2391	201/796	synonymous_variant c.601C>T p.Leu201Leu	psageK4_072		putative tape measure protein
NODE_1_length_98440_cov_74.0583	44846	snp	T	C	C:90 T:0	CDS	+	654/2391	218/796	synonymous_variant c.654T>C p.Ile218Ile	psageK4_072		putative tape measure protein
NODE_1_length_98440_cov_74.0583	44876	snp	G	C	C:85 G:0	CDS	+	684/2391	228/796	synonymous_variant c.684G>C p.Gly228Gly	psageK4_072		putative tape measure protein
NODE_1_length_98440_cov_74.0583	44885	snp	C	T	T:76 C:0	CDS	+	693/2391	231/796	synonymous_variant c.693C>T p.Gly231Gly	psageK4_072		putative tape measure protein
NODE_1_length_98440_cov_74.0583	44894	complex	CTCTGGA	AGGTGGT	AGGTGGT:65 CTCTGGA:0	CDS	+	702/2391	234/796	missense_variant c.702_708delCTCTGGAinsAGGTGGT p.Ser235Gly	psageK4_072		putative tape measure protein
NODE_1_length_98440_cov_74.0583	45273	complex	CTGTCTCAA	TTGAGTCAG	TTGAGTCAG:79 CTGTCTCAA:0	CDS	+	1081/2391	361/796	synonymous_variant c.1081_1089delCTGTCTCAAinsTTGAGTCAG p.364	psageK4_072		putative tape measure protein
NODE_1_length_98440_cov_74.0583	45299	snp	A	G	G:89 A:0	CDS	+	1107/2391	369/796	synonymous_variant c.1107A>G p.Lys369Lys	psageK4_072		putative tape measure protein
NODE_1_length_98440_cov_74.0583	45365	snp	C	A	A:85 C:0	CDS	+	1173/2391	391/796	synonymous_variant c.1173C>A p.Ala391Ala	psageK4_072		putative tape measure protein
NODE_1_length_98440_cov_74.0583	45401	snp	T	C	C:82 T:0	CDS	+	1209/2391	403/796	synonymous_variant c.1209T>C p.Gly403Gly	psageK4_072		putative tape measure protein
NODE_1_length_98440_cov_74.0583	45413	snp	G	A	A:73 G:0	CDS	+	1221/2391	407/796	synonymous_variant c.1221G>A p.Glu407Glu	psageK4_072		putative tape measure protein
NODE_1_length_98440_cov_74.0583	45422	complex	GATT	TATC	TATC:68 GATT:0	CDS	+	1230/2391	410/796	missense_variant c.1230_1233delGATTinsTATC p.Glu410Asp	psageK4_072		putative tape measure protein
NODE_1_length_98440_cov_74.0583	45542	snp	T	C	C:108 T:0	CDS	+	1350/2391	450/796	synonymous_variant c.1350T>C p.Ala450Ala	psageK4_072		putative tape measure protein
NODE_1_length_98440_cov_74.0583	45582	snp	A	C	C:110 A:0	CDS	+	1390/2391	464/796	missense_variant c.1390A>C p.Ile464Leu	psageK4_072		putative tape measure protein
NODE_1_length_98440_cov_74.0583	45611	snp	C	T	T:101 C:0	CDS	+	1419/2391	473/796	synonymous_variant c.1419C>T p.Gly473Gly	psageK4_072		putative tape measure protein
NODE_1_length_98440_cov_74.0583	45635	snp	C	T	T:106 C:0	CDS	+	1443/2391	481/796	synonymous_variant c.1443C>T p.Leu481Leu	psageK4_072		putative tape measure protein
NODE_1_length_98440_cov_74.0583	45644	snp	C	A	A:98 C:0	CDS	+	1452/2391	484/796	synonymous_variant c.1452C>A p.Gly484Gly	psageK4_072		putative tape measure protein
NODE_1_length_98440_cov_74.0583	45785	snp	G	A	A:111 G:0	CDS	+	1593/2391	531/796	synonymous_variant c.1593G>A p.Lys531Lys	psageK4_072		putative tape measure protein
NODE_1_length_98440_cov_74.0583	45791	snp	A	G	G:103 A:0	CDS	+	1599/2391	533/796	synonymous_variant c.1599A>G p.Ala533Ala	psageK4_072		putative tape measure protein
NODE_1_length_98440_cov_74.0583	46232	snp	C	T	T:100 C:0	CDS	+	2040/2391	680/796	synonymous_variant c.2040C>T p.Asp680Asp	psageK4_072		putative tape measure protein
NODE_1_length_98440_cov_74.0583	46307	snp	G	T	T:100 G:0	CDS	+	2115/2391	705/796	synonymous_variant c.2115G>T p.Gly705Gly	psageK4_072		putative tape measure protein
NODE_1_length_98440_cov_74.0583	46343	snp	C	T	T:112 C:0	CDS	+	2151/2391	717/796	synonymous_variant c.2151C>T p.Ser717Ser	psageK4_072		putative tape measure protein
NODE_1_length_98440_cov_74.0583	46391	snp	T	C	C:114 T:0	CDS	+	2199/2391	733/796	synonymous_variant c.2199T>C p.Ala733Ala	psageK4_072		putative tape measure protein
NODE_1_length_98440_cov_74.0583	46403	snp	T	G	G:118 T:0	CDS	+	2211/2391	737/796	missense_variant c.2211T>G p.Asn737Lys	psageK4_072		putative tape measure protein
NODE_1_length_98440_cov_74.0583	46819	snp	C	T	T:75 C:0	CDS	+	237/804	79/267	synonymous_variant c.237C>T p.Asp79Asp	psageK4_073		hypothetical protein
NODE_1_length_98440_cov_74.0583	46897	complex	AGTCTACCCT	TGTGTATCCA	TGTGTATCCA:64 AGTCTACCCT:0	CDS	+	315/804	105/267	synonymous_variant c.315_324delAGTCTACCCTinsTGTGTATCCA p.109	psageK4_073		hypothetical protein
NODE_1_length_98440_cov_74.0583	46912	snp	T	C	C:72 T:0	CDS	+	330/804	110/267	synonymous_variant c.330T>C p.Thr110Thr	psageK4_073		hypothetical protein
NODE_1_length_98440_cov_74.0583	46993	snp	C	T	T:73 C:0	CDS	+	411/804	137/267	synonymous_variant c.411C>T p.Phe137Phe	psageK4_073		hypothetical protein
NODE_1_length_98440_cov_74.0583	47023	complex	TAAA	CAAG	CAAG:76 TAAA:0	CDS	+	441/804	147/267	synonymous_variant c.441_444delTAAAinsCAAG p.149	psageK4_073		hypothetical protein
NODE_1_length_98440_cov_74.0583	47041	snp	A	G	G:88 A:0	CDS	+	459/804	153/267	synonymous_variant c.459A>G p.Glu153Glu	psageK4_073		hypothetical protein
NODE_1_length_98440_cov_74.0583	47170	snp	G	A	A:107 G:0	CDS	+	588/804	196/267	synonymous_variant c.588G>A p.Glu196Glu	psageK4_073		hypothetical protein
NODE_1_length_98440_cov_74.0583	47269	snp	C	T	T:72 C:0	CDS	+	687/804	229/267	synonymous_variant c.687C>T p.Gly229Gly	psageK4_073		hypothetical protein
NODE_1_length_98440_cov_74.0583	47296	snp	C	T	T:69 C:0	CDS	+	714/804	238/267	synonymous_variant c.714C>T p.Ala238Ala	psageK4_073		hypothetical protein
NODE_1_length_98440_cov_74.0583	47303	mnp	AC	GT	GT:71 AC:0	CDS	+	721/804	241/267	missense_variant c.721_722delACinsGT p.Thr241Val	psageK4_073		hypothetical protein
NODE_1_length_98440_cov_74.0583	47314	snp	C	T	T:77 C:0	CDS	+	732/804	244/267	synonymous_variant c.732C>T p.Asp244Asp	psageK4_073		hypothetical protein
NODE_1_length_98440_cov_74.0583	47335	snp	A	C	C:78 A:0	CDS	+	753/804	251/267	synonymous_variant c.753A>C p.Thr251Thr	psageK4_073		hypothetical protein
NODE_1_length_98440_cov_74.0583	47444	snp	G	A	A:95 G:0	CDS	+	48/342	16/113	synonymous_variant c.48G>A p.Lys16Lys	psageK4_074		hypothetical protein
NODE_1_length_98440_cov_74.0583	47511	snp	T	G	G:83 T:0	CDS	+	115/342	39/113	missense_variant c.115T>G p.Ser39Ala	psageK4_074		hypothetical protein
NODE_1_length_98440_cov_74.0583	47618	complex	CGGCT	TGGCC	TGGCC:86 CGGCT:0	CDS	+	222/342	74/113	synonymous_variant c.222_226delCGGCTinsTGGCC p.77	psageK4_074		hypothetical protein
NODE_1_length_98440_cov_74.0583	47630	snp	C	T	T:93 C:1	CDS	+	234/342	78/113	synonymous_variant c.234C>T p.Gly78Gly	psageK4_074		hypothetical protein
NODE_1_length_98440_cov_74.0583	47693	snp	T	C	C:104 T:0	CDS	+	297/342	99/113	synonymous_variant c.297T>C p.Ile99Ile	psageK4_074		hypothetical protein
NODE_1_length_98440_cov_74.0583	47821	snp	G	A	A:117 G:0	CDS	+	80/921	27/306	missense_variant c.80G>A p.Arg27Lys	psageK4_075		putative structural protein
NODE_1_length_98440_cov_74.0583	47966	snp	T	C	C:84 T:1	CDS	+	225/921	75/306	synonymous_variant c.225T>C p.Ser75Ser	psageK4_075		putative structural protein
NODE_1_length_98440_cov_74.0583	48056	snp	A	G	G:79 A:0	CDS	+	315/921	105/306	synonymous_variant c.315A>G p.Val105Val	psageK4_075		putative structural protein
NODE_1_length_98440_cov_74.0583	48089	snp	G	A	A:84 G:0	CDS	+	348/921	116/306	synonymous_variant c.348G>A p.Arg116Arg	psageK4_075		putative structural protein
NODE_1_length_98440_cov_74.0583	48160	complex	GCGATGTA	CTGACGTG	CTGACGTG:68 GCGATGTA:0	CDS	+	419/921	140/306	missense_variant c.419_426delGCGATGTAinsCTGACGTG p.Gly140Ala	psageK4_075		putative structural protein
NODE_1_length_98440_cov_74.0583	48182	snp	T	C	C:79 T:0	CDS	+	441/921	147/306	synonymous_variant c.441T>C p.Arg147Arg	psageK4_075		putative structural protein
NODE_1_length_98440_cov_74.0583	48212	snp	T	A	A:81 T:0	CDS	+	471/921	157/306	synonymous_variant c.471T>A p.Ala157Ala	psageK4_075		putative structural protein
NODE_1_length_98440_cov_74.0583	48224	snp	C	A	A:73 C:0	CDS	+	483/921	161/306	synonymous_variant c.483C>A p.Thr161Thr	psageK4_075		putative structural protein
NODE_1_length_98440_cov_74.0583	48230	snp	C	T	T:78 C:0	CDS	+	489/921	163/306	synonymous_variant c.489C>T p.Leu163Leu	psageK4_075		putative structural protein
NODE_1_length_98440_cov_74.0583	48236	snp	T	C	C:82 T:0	CDS	+	495/921	165/306	synonymous_variant c.495T>C p.Asn165Asn	psageK4_075		putative structural protein
NODE_1_length_98440_cov_74.0583	48257	complex	GT	AC	AC:76 GT:0	CDS	+	516/921	172/306	synonymous_variant c.516_517delGTinsAC p.174	psageK4_075		putative structural protein
NODE_1_length_98440_cov_74.0583	48266	snp	A	G	G:97 A:0	CDS	+	525/921	175/306	synonymous_variant c.525A>G p.Gly175Gly	psageK4_075		putative structural protein
NODE_1_length_98440_cov_74.0583	48293	snp	T	C	C:107 T:0	CDS	+	552/921	184/306	synonymous_variant c.552T>C p.Leu184Leu	psageK4_075		putative structural protein
NODE_1_length_98440_cov_74.0583	48362	snp	G	A	A:111 G:0	CDS	+	621/921	207/306	synonymous_variant c.621G>A p.Leu207Leu	psageK4_075		putative structural protein
NODE_1_length_98440_cov_74.0583	48392	snp	T	G	G:106 T:0	CDS	+	651/921	217/306	synonymous_variant c.651T>G p.Val217Val	psageK4_075		putative structural protein
NODE_1_length_98440_cov_74.0583	48449	complex	TAAG	CAAA	CAAA:91 TAAG:0	CDS	+	708/921	236/306	synonymous_variant c.708_711delTAAGinsCAAA p.238	psageK4_075		putative structural protein
NODE_1_length_98440_cov_74.0583	48461	snp	A	G	G:95 A:1	CDS	+	720/921	240/306	synonymous_variant c.720A>G p.Lys240Lys	psageK4_075		putative structural protein
NODE_1_length_98440_cov_74.0583	48467	snp	T	C	C:96 T:0	CDS	+	726/921	242/306	synonymous_variant c.726T>C p.Ala242Ala	psageK4_075		putative structural protein
NODE_1_length_98440_cov_74.0583	48512	snp	T	C	C:91 T:0	CDS	+	771/921	257/306	synonymous_variant c.771T>C p.Asp257Asp	psageK4_075		putative structural protein
NODE_1_length_98440_cov_74.0583	48560	snp	G	A	A:88 G:0	CDS	+	819/921	273/306	synonymous_variant c.819G>A p.Gly273Gly	psageK4_075		putative structural protein
NODE_1_length_98440_cov_74.0583	48584	snp	C	T	T:77 C:0	CDS	+	843/921	281/306	synonymous_variant c.843C>T p.Arg281Arg	psageK4_075		putative structural protein
NODE_1_length_98440_cov_74.0583	48749	snp	A	C	C:112 A:0	CDS	+	91/780	31/259	missense_variant c.91A>C p.Asn31His	psageK4_076		putative baseplate protein
NODE_1_length_98440_cov_74.0583	48826	snp	C	T	T:110 C:0	CDS	+	168/780	56/259	synonymous_variant c.168C>T p.Gly56Gly	psageK4_076		putative baseplate protein
NODE_1_length_98440_cov_74.0583	48964	snp	C	T	T:99 C:0	CDS	+	306/780	102/259	synonymous_variant c.306C>T p.Gly102Gly	psageK4_076		putative baseplate protein
NODE_1_length_98440_cov_74.0583	48970	snp	T	C	C:103 T:0	CDS	+	312/780	104/259	synonymous_variant c.312T>C p.Gly104Gly	psageK4_076		putative baseplate protein
NODE_1_length_98440_cov_74.0583	49042	snp	G	A	A:96 G:0	CDS	+	384/780	128/259	synonymous_variant c.384G>A p.Pro128Pro	psageK4_076		putative baseplate protein
NODE_1_length_98440_cov_74.0583	49132	snp	T	C	C:54 T:0	CDS	+	474/780	158/259	synonymous_variant c.474T>C p.Gly158Gly	psageK4_076		putative baseplate protein
NODE_1_length_98440_cov_74.0583	49138	snp	G	A	A:53 G:0	CDS	+	480/780	160/259	synonymous_variant c.480G>A p.Glu160Glu	psageK4_076		putative baseplate protein
NODE_1_length_98440_cov_74.0583	49207	complex	CAAA	TAAG	TAAG:32 CAAA:0	CDS	+	549/780	183/259	synonymous_variant c.549_552delCAAAinsTAAG p.185	psageK4_076		putative baseplate protein
NODE_1_length_98440_cov_74.0583	49219	complex	AA	GC	GC:27 AA:0	CDS	+	561/780	187/259	missense_variant c.561_562delAAinsGC p.Met188Leu	psageK4_076		putative baseplate protein
NODE_1_length_98440_cov_74.0583	49228	complex	CACA	TACG	TACG:25 CACA:0	CDS	+	570/780	190/259	synonymous_variant c.570_573delCACAinsTACG p.192	psageK4_076		putative baseplate protein
NODE_1_length_98440_cov_74.0583	49237	snp	T	G	G:25 T:0	CDS	+	579/780	193/259	synonymous_variant c.579T>G p.Ser193Ser	psageK4_076		putative baseplate protein
NODE_1_length_98440_cov_74.0583	49252	snp	G	T	T:13 G:0	CDS	+	594/780	198/259	synonymous_variant c.594G>T p.Thr198Thr	psageK4_076		putative baseplate protein
NODE_1_length_98440_cov_74.0583	49258	snp	A	G	G:12 A:0	CDS	+	600/780	200/259	synonymous_variant c.600A>G p.Thr200Thr	psageK4_076		putative baseplate protein
NODE_1_length_98440_cov_74.0583	49453	snp	T	C	C:12 T:0	CDS	+	6/366	2/121	synonymous_variant c.6T>C p.Asp2Asp	psageK4_077		putative tail lysozyme
NODE_1_length_98440_cov_74.0583	49570	snp	T	C	C:79 T:0	CDS	+	123/366	41/121	synonymous_variant c.123T>C p.Tyr41Tyr	psageK4_077		putative tail lysozyme
NODE_1_length_98440_cov_74.0583	49633	snp	A	G	G:95 A:0	CDS	+	186/366	62/121	synonymous_variant c.186A>G p.Val62Val	psageK4_077		putative tail lysozyme
NODE_1_length_98440_cov_74.0583	49669	snp	C	A	A:94 C:0	CDS	+	222/366	74/121	synonymous_variant c.222C>A p.Gly74Gly	psageK4_077		putative tail lysozyme
NODE_1_length_98440_cov_74.0583	49675	snp	C	T	T:98 C:0	CDS	+	228/366	76/121	synonymous_variant c.228C>T p.Ile76Ile	psageK4_077		putative tail lysozyme
NODE_1_length_98440_cov_74.0583	50052	snp	C	T	T:65 C:0	CDS	+	237/1458	79/485	synonymous_variant c.237C>T p.Gly79Gly	psageK4_078		putative baseplate J-like protein
NODE_1_length_98440_cov_74.0583	50184	complex	CTCT	TTCC	TTCC:61 CTCT:0	CDS	+	369/1458	123/485	synonymous_variant c.369_372delCTCTinsTTCC p.125	psageK4_078		putative baseplate J-like protein
NODE_1_length_98440_cov_74.0583	50289	snp	C	T	T:78 C:0	CDS	+	474/1458	158/485	synonymous_variant c.474C>T p.Tyr158Tyr	psageK4_078		putative baseplate J-like protein
NODE_1_length_98440_cov_74.0583	50340	snp	G	C	C:98 G:0	CDS	+	525/1458	175/485	synonymous_variant c.525G>C p.Thr175Thr	psageK4_078		putative baseplate J-like protein
NODE_1_length_98440_cov_74.0583	50349	snp	A	G	G:97 A:0	CDS	+	534/1458	178/485	synonymous_variant c.534A>G p.Val178Val	psageK4_078		putative baseplate J-like protein
NODE_1_length_98440_cov_74.0583	50358	complex	GACA	CACT	CACT:93 GACA:0	CDS	+	543/1458	181/485	synonymous_variant c.543_546delGACAinsCACT p.183	psageK4_078		putative baseplate J-like protein
NODE_1_length_98440_cov_74.0583	50367	snp	A	G	G:96 A:0	CDS	+	552/1458	184/485	synonymous_variant c.552A>G p.Gln184Gln	psageK4_078		putative baseplate J-like protein
NODE_1_length_98440_cov_74.0583	50685	snp	C	T	T:99 C:0	CDS	+	870/1458	290/485	synonymous_variant c.870C>T p.Arg290Arg	psageK4_078		putative baseplate J-like protein
NODE_1_length_98440_cov_74.0583	50967	snp	A	C	C:79 A:0	CDS	+	1152/1458	384/485	synonymous_variant c.1152A>C p.Ser384Ser	psageK4_078		putative baseplate J-like protein
NODE_1_length_98440_cov_74.0583	51012	snp	C	T	T:90 C:0	CDS	+	1197/1458	399/485	synonymous_variant c.1197C>T p.Ile399Ile	psageK4_078		putative baseplate J-like protein
NODE_1_length_98440_cov_74.0583	51024	snp	C	T	T:89 C:0	CDS	+	1209/1458	403/485	synonymous_variant c.1209C>T p.Gly403Gly	psageK4_078		putative baseplate J-like protein
NODE_1_length_98440_cov_74.0583	51395	snp	G	A	A:92 G:0	CDS	+	111/735	37/244	synonymous_variant c.111G>A p.Leu37Leu	psageK4_079		hypothetical protein
NODE_1_length_98440_cov_74.0583	51401	complex	TGGC	GGGT	GGGT:87 TGGC:0	CDS	+	117/735	39/244	synonymous_variant c.117_120delTGGCinsGGGT p.41	psageK4_079		hypothetical protein
NODE_1_length_98440_cov_74.0583	51581	snp	C	T	T:69 C:0	CDS	+	297/735	99/244	synonymous_variant c.297C>T p.Ser99Ser	psageK4_079		hypothetical protein
NODE_1_length_98440_cov_74.0583	52320	snp	C	A	A:112 C:0	CDS	+	291/2481	97/826	synonymous_variant c.291C>A p.Leu97Leu	psageK4_080		putative tail fiber protein
NODE_1_length_98440_cov_74.0583	52557	snp	C	T	T:117 C:0	CDS	+	528/2481	176/826	synonymous_variant c.528C>T p.Ala176Ala	psageK4_080		putative tail fiber protein
NODE_1_length_98440_cov_74.0583	52878	complex	GCTA	ACTG	ACTG:73 GCTA:0	CDS	+	849/2481	283/826	synonymous_variant c.849_852delGCTAinsACTG p.285	psageK4_080		putative tail fiber protein
NODE_1_length_98440_cov_74.0583	52887	snp	C	T	T:85 C:0	CDS	+	858/2481	286/826	synonymous_variant c.858C>T p.Gly286Gly	psageK4_080		putative tail fiber protein
NODE_1_length_98440_cov_74.0583	52926	snp	C	T	T:91 C:0	CDS	+	897/2481	299/826	synonymous_variant c.897C>T p.Ser299Ser	psageK4_080		putative tail fiber protein
NODE_1_length_98440_cov_74.0583	53133	snp	A	C	C:91 A:0	CDS	+	1104/2481	368/826	synonymous_variant c.1104A>C p.Thr368Thr	psageK4_080		putative tail fiber protein
NODE_1_length_98440_cov_74.0583	53172	snp	G	A	A:93 G:0	CDS	+	1143/2481	381/826	synonymous_variant c.1143G>A p.Gly381Gly	psageK4_080		putative tail fiber protein
NODE_1_length_98440_cov_74.0583	53232	complex	CCAG	ACAA	ACAA:87 CCAG:0	CDS	+	1203/2481	401/826	synonymous_variant c.1203_1206delCCAGinsACAA p.403	psageK4_080		putative tail fiber protein
NODE_1_length_98440_cov_74.0583	53283	complex	TTAT	CTAC	CTAC:114 TTAT:0	CDS	+	1254/2481	418/826	synonymous_variant c.1254_1257delTTATinsCTAC p.420	psageK4_080		putative tail fiber protein
NODE_1_length_98440_cov_74.0583	53409	snp	C	T	T:99 C:0	CDS	+	1380/2481	460/826	synonymous_variant c.1380C>T p.Thr460Thr	psageK4_080		putative tail fiber protein
NODE_1_length_98440_cov_74.0583	53449	snp	A	G	G:98 A:0	CDS	+	1420/2481	474/826	missense_variant c.1420A>G p.Thr474Ala	psageK4_080		putative tail fiber protein
NODE_1_length_98440_cov_74.0583	53457	snp	C	T	T:100 C:0	CDS	+	1428/2481	476/826	synonymous_variant c.1428C>T p.Asp476Asp	psageK4_080		putative tail fiber protein
NODE_1_length_98440_cov_74.0583	53511	complex	GCAA	ACAG	ACAG:68 GCAA:0	CDS	+	1482/2481	494/826	synonymous_variant c.1482_1485delGCAAinsACAG p.496	psageK4_080		putative tail fiber protein
NODE_1_length_98440_cov_74.0583	53538	snp	A	G	G:64 A:0	CDS	+	1509/2481	503/826	synonymous_variant c.1509A>G p.Ala503Ala	psageK4_080		putative tail fiber protein
NODE_1_length_98440_cov_74.0583	53610	snp	T	C	C:66 T:0	CDS	+	1581/2481	527/826	synonymous_variant c.1581T>C p.Gly527Gly	psageK4_080		putative tail fiber protein
NODE_1_length_98440_cov_74.0583	53623	complex	ATC	GTG	GTG:73 ATC:0	CDS	+	1594/2481	532/826	missense_variant c.1594_1596delATCinsGTG p.Ile532Val	psageK4_080		putative tail fiber protein
NODE_1_length_98440_cov_74.0583	53634	complex	TAGA	CAGG	CAGG:69 TAGA:0	CDS	+	1605/2481	535/826	synonymous_variant c.1605_1608delTAGAinsCAGG p.537	psageK4_080		putative tail fiber protein
NODE_1_length_98440_cov_74.0583	53643	snp	T	C	C:75 T:0	CDS	+	1614/2481	538/826	synonymous_variant c.1614T>C p.Tyr538Tyr	psageK4_080		putative tail fiber protein
NODE_1_length_98440_cov_74.0583	53655	complex	CACC	TACA	TACA:69 CACC:0	CDS	+	1626/2481	542/826	synonymous_variant c.1626_1629delCACCinsTACA p.544	psageK4_080		putative tail fiber protein
NODE_1_length_98440_cov_74.0583	53924	snp	A	C	C:64 A:3	CDS	+	1895/2481	632/826	missense_variant c.1895A>C p.Tyr632Ser	psageK4_080		putative tail fiber protein
NODE_1_length_98440_cov_74.0583	54291	snp	A	G	G:82 A:0	CDS	+	2262/2481	754/826	synonymous_variant c.2262A>G p.Pro754Pro	psageK4_080		putative tail fiber protein
NODE_1_length_98440_cov_74.0583	54306	complex	CATT	TCTG	TCTG:71 CATT:0	CDS	+	2277/2481	759/826	missense_variant c.2277_2280delCATTinsTCTG p.Ile760Leu	psageK4_080		putative tail fiber protein
NODE_1_length_98440_cov_74.0583	54342	snp	C	T	T:83 C:0	CDS	+	2313/2481	771/826	synonymous_variant c.2313C>T p.Tyr771Tyr	psageK4_080		putative tail fiber protein
NODE_1_length_98440_cov_74.0583	54381	snp	C	T	T:78 C:0	CDS	+	2352/2481	784/826	synonymous_variant c.2352C>T p.Gly784Gly	psageK4_080		putative tail fiber protein
NODE_1_length_98440_cov_74.0583	54432	snp	C	T	T:88 C:0	CDS	+	2403/2481	801/826	synonymous_variant c.2403C>T p.Ser801Ser	psageK4_080		putative tail fiber protein
NODE_1_length_98440_cov_74.0583	54474	complex	CGGT	TGGC	TGGC:89 CGGT:0	CDS	+	2445/2481	815/826	synonymous_variant c.2445_2448delCGGTinsTGGC p.817	psageK4_080		putative tail fiber protein
NODE_1_length_98440_cov_74.0583	54568	snp	A	G	G:75 A:0	CDS	+	9/369	3/122	synonymous_variant c.9A>G p.Pro3Pro	psageK4_081		putative tail fiber assembly protein
NODE_1_length_98440_cov_74.0583	54586	snp	C	T	T:62 C:0	CDS	+	27/369	9/122	synonymous_variant c.27C>T p.Gly9Gly	psageK4_081		putative tail fiber assembly protein
NODE_1_length_98440_cov_74.0583	54596	complex	CTTTCG	ACTGGC	ACTGGC:49 CTTTCG:0	CDS	+	37/369	13/122	missense_variant c.37_42delCTTTCGinsACTGGC p.LeuSer13ThrGly	psageK4_081		putative tail fiber assembly protein
NODE_1_length_98440_cov_74.0583	54667	snp	T	C	C:57 T:0	CDS	+	108/369	36/122	synonymous_variant c.108T>C p.Gly36Gly	psageK4_081		putative tail fiber assembly protein
NODE_1_length_98440_cov_74.0583	54682	complex	TAAGGAA	GAGTGTT	GAGTGTT:50 TAAGGAA:0	CDS	+	123/369	41/122	missense_variant c.123_129delTAAGGAAinsGAGTGTT p.AspLysGlu41GluSerVal	psageK4_081		putative tail fiber assembly protein
NODE_1_length_98440_cov_74.0583	54694	snp	G	A	A:61 G:0	CDS	+	135/369	45/122	synonymous_variant c.135G>A p.Glu45Glu	psageK4_081		putative tail fiber assembly protein
NODE_1_length_98440_cov_74.0583	54700	snp	A	G	G:72 A:0	CDS	+	141/369	47/122	synonymous_variant c.141A>G p.Pro47Pro	psageK4_081		putative tail fiber assembly protein
NODE_1_length_98440_cov_74.0583	54787	snp	G	T	T:73 G:0	CDS	+	228/369	76/122	synonymous_variant c.228G>T p.Val76Val	psageK4_081		putative tail fiber assembly protein
NODE_1_length_98440_cov_74.0583	54806	snp	C	A	A:62 C:0	CDS	+	247/369	83/122	missense_variant c.247C>A p.Leu83Ile	psageK4_081		putative tail fiber assembly protein
NODE_1_length_98440_cov_74.0583	54820	snp	T	C	C:63 T:0	CDS	+	261/369	87/122	synonymous_variant c.261T>C p.Asp87Asp	psageK4_081		putative tail fiber assembly protein
NODE_1_length_98440_cov_74.0583	54829	snp	C	T	T:61 C:0	CDS	+	270/369	90/122	synonymous_variant c.270C>T p.Asp90Asp	psageK4_081		putative tail fiber assembly protein
NODE_1_length_98440_cov_74.0583	54896	snp	C	A	A:66 C:0	CDS	+	337/369	113/122	synonymous_variant c.337C>A p.Arg113Arg	psageK4_081		putative tail fiber assembly protein
NODE_1_length_98440_cov_74.0583	54940	snp	T	C	C:80 T:0	fasta_record	+			intergenic_region n.54940T>C
NODE_1_length_98440_cov_74.0583	54991	snp	C	T	T:88 C:0	CDS	+	45/1476	15/491	synonymous_variant c.45C>T p.Ala15Ala	psageK4_082		putative tail fiber protein
NODE_1_length_98440_cov_74.0583	55135	snp	G	A	A:87 G:0	CDS	+	189/1476	63/491	synonymous_variant c.189G>A p.Glu63Glu	psageK4_082		putative tail fiber protein
NODE_1_length_98440_cov_74.0583	55146	snp	T	C	C:99 T:0	CDS	+	200/1476	67/491	missense_variant c.200T>C p.Val67Ala	psageK4_082		putative tail fiber protein
NODE_1_length_98440_cov_74.0583	55183	complex	TTCT	CTCC	CTCC:72 TTCT:0	CDS	+	237/1476	79/491	synonymous_variant c.237_240delTTCTinsCTCC p.81	psageK4_082		putative tail fiber protein
NODE_1_length_98440_cov_74.0583	55216	snp	T	C	C:75 T:0	CDS	+	270/1476	90/491	synonymous_variant c.270T>C p.Thr90Thr	psageK4_082		putative tail fiber protein
NODE_1_length_98440_cov_74.0583	55282	complex	CGGC	TGGT	TGGT:70 CGGC:0	CDS	+	336/1476	112/491	synonymous_variant c.336_339delCGGCinsTGGT p.114	psageK4_082		putative tail fiber protein
NODE_1_length_98440_cov_74.0583	55424	complex	CTA	TTG	TTG:103 CTA:0	CDS	+	478/1476	160/491	synonymous_variant c.478_480delCTAinsTTG p.161	psageK4_082		putative tail fiber protein
NODE_1_length_98440_cov_74.0583	55432	snp	C	T	T:120 C:0	CDS	+	486/1476	162/491	synonymous_variant c.486C>T p.Gly162Gly	psageK4_082		putative tail fiber protein
NODE_1_length_98440_cov_74.0583	55438	snp	C	T	T:116 C:0	CDS	+	492/1476	164/491	synonymous_variant c.492C>T p.Ser164Ser	psageK4_082		putative tail fiber protein
NODE_1_length_98440_cov_74.0583	55465	snp	A	C	C:110 A:0	CDS	+	519/1476	173/491	synonymous_variant c.519A>C p.Ala173Ala	psageK4_082		putative tail fiber protein
NODE_1_length_98440_cov_74.0583	55507	snp	T	C	C:96 T:0	CDS	+	561/1476	187/491	synonymous_variant c.561T>C p.Ser187Ser	psageK4_082		putative tail fiber protein
NODE_1_length_98440_cov_74.0583	55597	snp	T	C	C:66 T:0	CDS	+	651/1476	217/491	synonymous_variant c.651T>C p.Ala217Ala	psageK4_082		putative tail fiber protein
NODE_1_length_98440_cov_74.0583	55690	snp	A	G	G:94 A:0	CDS	+	744/1476	248/491	synonymous_variant c.744A>G p.Gly248Gly	psageK4_082		putative tail fiber protein
NODE_1_length_98440_cov_74.0583	55721	complex	TCCTAC	ACGTTT	ACGTTT:81 TCCTAC:0	CDS	+	775/1476	259/491	missense_variant c.775_780delTCCTACinsACGTTT p.SerTyr259ThrPhe	psageK4_082		putative tail fiber protein
NODE_1_length_98440_cov_74.0583	55738	snp	G	A	A:92 G:0	CDS	+	792/1476	264/491	synonymous_variant c.792G>A p.Ala264Ala	psageK4_082		putative tail fiber protein
NODE_1_length_98440_cov_74.0583	55750	snp	T	C	C:88 T:0	CDS	+	804/1476	268/491	synonymous_variant c.804T>C p.Ser268Ser	psageK4_082		putative tail fiber protein
NODE_1_length_98440_cov_74.0583	55769	snp	A	T	T:79 A:0	CDS	+	823/1476	275/491	missense_variant c.823A>T p.Thr275Ser	psageK4_082		putative tail fiber protein
NODE_1_length_98440_cov_74.0583	55789	snp	C	A	A:68 C:1	CDS	+	843/1476	281/491	synonymous_variant c.843C>A p.Gly281Gly	psageK4_082		putative tail fiber protein
NODE_1_length_98440_cov_74.0583	55840	snp	C	A	A:81 C:0	CDS	+	894/1476	298/491	synonymous_variant c.894C>A p.Leu298Leu	psageK4_082		putative tail fiber protein
NODE_1_length_98440_cov_74.0583	55855	snp	T	C	C:90 T:0	CDS	+	909/1476	303/491	synonymous_variant c.909T>C p.Leu303Leu	psageK4_082		putative tail fiber protein
NODE_1_length_98440_cov_74.0583	55888	complex	CCTA	GCTT	GCTT:96 CCTA:0	CDS	+	942/1476	314/491	synonymous_variant c.942_945delCCTAinsGCTT p.316	psageK4_082		putative tail fiber protein
NODE_1_length_98440_cov_74.0583	55954	snp	G	T	T:99 G:0	CDS	+	1008/1476	336/491	synonymous_variant c.1008G>T p.Leu336Leu	psageK4_082		putative tail fiber protein
NODE_1_length_98440_cov_74.0583	56008	snp	T	C	C:94 T:0	CDS	+	1062/1476	354/491	synonymous_variant c.1062T>C p.Tyr354Tyr	psageK4_082		putative tail fiber protein
NODE_1_length_98440_cov_74.0583	56029	snp	G	A	A:93 G:0	CDS	+	1083/1476	361/491	synonymous_variant c.1083G>A p.Val361Val	psageK4_082		putative tail fiber protein
NODE_1_length_98440_cov_74.0583	56044	complex	AGCTGACT	GTCCGACC	GTCCGACC:77 AGCTGACT:0	CDS	+	1098/1476	366/491	missense_variant c.1098_1105delAGCTGACTinsGTCCGACC p.Ala367Ser	psageK4_082		putative tail fiber protein
NODE_1_length_98440_cov_74.0583	56061	complex	TACAG	CACAA	CACAA:94 TACAG:0	CDS	+	1115/1476	372/491	missense_variant c.1115_1119delTACAGinsCACAA p.Val372Ala	psageK4_082		putative tail fiber protein
NODE_1_length_98440_cov_74.0583	56131	complex	CTTG	TCTT	TCTT:76 CTTG:0	CDS	+	1185/1476	395/491	synonymous_variant c.1185_1188delCTTGinsTCTT p.397	psageK4_082		putative tail fiber protein
NODE_1_length_98440_cov_74.0583	56153	snp	A	G	G:89 A:0	CDS	+	1207/1476	403/491	missense_variant c.1207A>G p.Thr403Ala	psageK4_082		putative tail fiber protein
NODE_1_length_98440_cov_74.0583	56167	snp	C	T	T:85 C:0	CDS	+	1221/1476	407/491	synonymous_variant c.1221C>T p.Tyr407Tyr	psageK4_082		putative tail fiber protein
NODE_1_length_98440_cov_74.0583	56173	snp	T	C	C:87 T:0	CDS	+	1227/1476	409/491	synonymous_variant c.1227T>C p.Asn409Asn	psageK4_082		putative tail fiber protein
NODE_1_length_98440_cov_74.0583	56179	snp	T	A	A:82 T:1	CDS	+	1233/1476	411/491	synonymous_variant c.1233T>A p.Pro411Pro	psageK4_082		putative tail fiber protein
NODE_1_length_98440_cov_74.0583	56290	snp	T	C	C:93 T:0	CDS	+	1344/1476	448/491	synonymous_variant c.1344T>C p.Ile448Ile	psageK4_082		putative tail fiber protein
NODE_1_length_98440_cov_74.0583	56296	snp	C	T	T:88 C:0	CDS	+	1350/1476	450/491	synonymous_variant c.1350C>T p.Ala450Ala	psageK4_082		putative tail fiber protein
NODE_1_length_98440_cov_74.0583	56334	mnp	GC	CT	CT:97 GC:0	CDS	+	1388/1476	463/491	missense_variant c.1388_1389delGCinsCT p.Gly463Ala	psageK4_082		putative tail fiber protein
NODE_1_length_98440_cov_74.0583	56383	complex	TTCT	GTGG	GTGG:84 TTCT:0	CDS	+	1437/1476	479/491	missense_variant c.1437_1440delTTCTinsGTGG p.Ser480Trp	psageK4_082		putative tail fiber protein
NODE_1_length_98440_cov_74.0583	56453	snp	T	C	C:97 T:0	CDS	+	30/558	10/185	synonymous_variant c.30T>C p.Ala10Ala	psageK4_083		Phage peptidoglycan hydrolase
NODE_1_length_98440_cov_74.0583	56558	snp	G	A	A:78 G:0	CDS	+	135/558	45/185	synonymous_variant c.135G>A p.Glu45Glu	psageK4_083		Phage peptidoglycan hydrolase
NODE_1_length_98440_cov_74.0583	56573	snp	T	C	C:76 T:0	CDS	+	150/558	50/185	synonymous_variant c.150T>C p.Tyr50Tyr	psageK4_083		Phage peptidoglycan hydrolase
NODE_1_length_98440_cov_74.0583	56609	snp	G	A	A:80 G:0	CDS	+	186/558	62/185	synonymous_variant c.186G>A p.Glu62Glu	psageK4_083		Phage peptidoglycan hydrolase
NODE_1_length_98440_cov_74.0583	56615	snp	T	C	C:77 T:0	CDS	+	192/558	64/185	synonymous_variant c.192T>C p.Asn64Asn	psageK4_083		Phage peptidoglycan hydrolase
NODE_1_length_98440_cov_74.0583	56708	snp	A	T	T:80 A:0	CDS	+	285/558	95/185	synonymous_variant c.285A>T p.Ala95Ala	psageK4_083		Phage peptidoglycan hydrolase
NODE_1_length_98440_cov_74.0583	56759	snp	A	G	G:85 A:0	CDS	+	336/558	112/185	synonymous_variant c.336A>G p.Lys112Lys	psageK4_083		Phage peptidoglycan hydrolase
NODE_1_length_98440_cov_74.0583	56786	snp	G	A	A:97 G:0	CDS	+	363/558	121/185	synonymous_variant c.363G>A p.Gln121Gln	psageK4_083		Phage peptidoglycan hydrolase
NODE_1_length_98440_cov_74.0583	56861	snp	G	C	C:103 G:0	CDS	+	438/558	146/185	synonymous_variant c.438G>C p.Gly146Gly	psageK4_083		Phage peptidoglycan hydrolase
NODE_1_length_98440_cov_74.0583	56894	snp	T	G	G:99 T:0	CDS	+	471/558	157/185	synonymous_variant c.471T>G p.Ala157Ala	psageK4_083		Phage peptidoglycan hydrolase
NODE_1_length_98440_cov_74.0583	56907	snp	C	T	T:105 C:0	CDS	+	484/558	162/185	synonymous_variant c.484C>T p.Leu162Leu	psageK4_083		Phage peptidoglycan hydrolase
NODE_1_length_98440_cov_74.0583	57366	snp	C	T	T:97 C:0	CDS	+	183/423	61/140	synonymous_variant c.183C>T p.Ile61Ile	psageK4_085		hypothetical protein
NODE_1_length_98440_cov_74.0583	57412	snp	A	G	G:91 A:0	CDS	+	229/423	77/140	missense_variant c.229A>G p.Ser77Gly	psageK4_085		hypothetical protein
NODE_1_length_98440_cov_74.0583	57558	snp	G	A	A:119 G:0	CDS	+	375/423	125/140	synonymous_variant c.375G>A p.Arg125Arg	psageK4_085		hypothetical protein
NODE_1_length_98440_cov_74.0583	57773	snp	T	C	C:92 T:0	CDS	+	18/300	1999-06-01	synonymous_variant c.18T>C p.Asn6Asn	psageK4_087		hypothetical protein
NODE_1_length_98440_cov_74.0583	57824	snp	A	G	G:95 A:0	CDS	+	69/300	23/99	synonymous_variant c.69A>G p.Val23Val	psageK4_087		hypothetical protein
NODE_1_length_98440_cov_74.0583	57830	snp	T	G	G:89 T:0	CDS	+	75/300	25/99	synonymous_variant c.75T>G p.Val25Val	psageK4_087		hypothetical protein
NODE_1_length_98440_cov_74.0583	57899	snp	C	A	A:86 C:0	CDS	+	144/300	48/99	synonymous_variant c.144C>A p.Thr48Thr	psageK4_087		hypothetical protein
NODE_1_length_98440_cov_74.0583	57920	snp	G	T	T:101 G:0	CDS	+	165/300	55/99	synonymous_variant c.165G>T p.Leu55Leu	psageK4_087		hypothetical protein
NODE_1_length_98440_cov_74.0583	57939	snp	C	T	T:97 C:0	CDS	+	184/300	62/99	synonymous_variant c.184C>T p.Leu62Leu	psageK4_087		hypothetical protein
NODE_1_length_98440_cov_74.0583	58322	snp	T	A	A:39 T:0	CDS	+	252/327	84/108	synonymous_variant c.252T>A p.Leu84Leu	psageK4_088		hypothetical protein
NODE_1_length_98440_cov_74.0583	58436	complex	ACTG	TTCT	TTCT:11 ACTG:0	CDS	-	177/189	58/62	missense_variant c.174_177delCAGTinsAGAA p.Ser59Glu	psageK4_089c		hypothetical protein
NODE_1_length_98440_cov_74.0583	58444	complex	CA	TG	TG:12 CA:0	CDS	-	169/189	56/62	missense_variant c.168_169delTGinsCA p.Ala57Thr	psageK4_089c		hypothetical protein
NODE_1_length_98440_cov_74.0583	58453	snp	T	C	C:16 T:0	CDS	-	160/189	54/62	missense_variant c.160A>G p.Met54Val	psageK4_089c		hypothetical protein
NODE_1_length_98440_cov_74.0583	58460	snp	T	A	A:19 T:0	CDS	-	153/189	51/62	synonymous_variant c.153A>T p.Val51Val	psageK4_089c		hypothetical protein
NODE_1_length_98440_cov_74.0583	58471	snp	T	G	G:26 T:0	CDS	-	142/189	48/62	missense_variant c.142A>C p.Asn48His	psageK4_089c		hypothetical protein
NODE_1_length_98440_cov_74.0583	58483	snp	C	T	T:34 C:0	CDS	-	130/189	44/62	missense_variant c.130G>A p.Val44Ile	psageK4_089c		hypothetical protein
NODE_1_length_98440_cov_74.0583	58495	snp	T	A	A:39 T:0	CDS	-	118/189	40/62	missense_variant c.118A>T p.Ser40Cys	psageK4_089c		hypothetical protein
NODE_1_length_98440_cov_74.0583	58525	snp	G	C	C:45 G:0	CDS	-	88/189	30/62	missense_variant c.88C>G p.His30Asp	psageK4_089c		hypothetical protein
NODE_1_length_98440_cov_74.0583	58562	snp	C	G	G:64 C:0	CDS	-	51/189	17/62	missense_variant c.51G>C p.Lys17Asn	psageK4_089c		hypothetical protein
NODE_1_length_98440_cov_74.0583	58567	snp	T	G	G:61 T:0	CDS	-	46/189	16/62	missense_variant c.46A>C p.Ser16Arg	psageK4_089c		hypothetical protein
NODE_1_length_98440_cov_74.0583	58725	snp	A	G	G:88 A:0	CDS	-	24/144	1947-08-01	synonymous_variant c.24T>C p.Asn8Asn	psageK4_090c		hypothetical protein
NODE_1_length_98440_cov_74.0583	58733	snp	G	A	A:86 G:0	CDS	-	16/144	1947-06-01	synonymous_variant c.16C>T p.Leu6Leu	psageK4_090c		hypothetical protein
NODE_1_length_98440_cov_74.0583	58871	complex	AAACGCCTCA	GAATGCTTCT	GAATGCTTCT:82 AAACGCCTCA:0	CDS	-	285/354	92/117	synonymous_variant c.276_285delTGAGGCGTTTinsAGAAGCATTC p.96	psageK4_091c		hypothetical protein
NODE_1_length_98440_cov_74.0583	58922	snp	G	A	A:84 G:0	CDS	-	234/354	78/117	synonymous_variant c.234C>T p.Arg78Arg	psageK4_091c		hypothetical protein
NODE_1_length_98440_cov_74.0583	58955	snp	G	T	T:76 G:0	CDS	-	201/354	67/117	synonymous_variant c.201C>A p.Thr67Thr	psageK4_091c		hypothetical protein
NODE_1_length_98440_cov_74.0583	58973	snp	C	T	T:75 C:0	CDS	-	183/354	61/117	synonymous_variant c.183G>A p.Gln61Gln	psageK4_091c		hypothetical protein
NODE_1_length_98440_cov_74.0583	58991	snp	T	A	A:83 T:0	CDS	-	165/354	55/117	synonymous_variant c.165A>T p.Val55Val	psageK4_091c		hypothetical protein
NODE_1_length_98440_cov_74.0583	58997	snp	C	T	T:82 C:0	CDS	-	159/354	53/117	synonymous_variant c.159G>A p.Lys53Lys	psageK4_091c		hypothetical protein
NODE_1_length_98440_cov_74.0583	59027	snp	T	C	C:88 T:0	CDS	-	129/354	43/117	synonymous_variant c.129A>G p.Glu43Glu	psageK4_091c		hypothetical protein
NODE_1_length_98440_cov_74.0583	59093	snp	G	A	A:88 G:0	CDS	-	63/354	21/117	synonymous_variant c.63C>T p.Asn21Asn	psageK4_091c		hypothetical protein
NODE_1_length_98440_cov_74.0583	59244	snp	C	A	A:85 C:0	CDS	-	369/393	123/130	synonymous_variant c.369G>T p.Val123Val	psageK4_092c		hypothetical protein
NODE_1_length_98440_cov_74.0583	59256	complex	GCCTCCG	ACCACCA	ACCACCA:80 GCCTCCG:0	CDS	-	357/393	117/130	synonymous_variant c.351_357delCGGAGGCinsTGGTGGT p.120	psageK4_092c		hypothetical protein
NODE_1_length_98440_cov_74.0583	59328	complex	ACCA	GCCG	GCCG:74 ACCA:0	CDS	-	285/393	94/130	synonymous_variant c.282_285delTGGTinsCGGC p.96	psageK4_092c		hypothetical protein
NODE_1_length_98440_cov_74.0583	59337	complex	TGTG	AGTA	AGTA:79 TGTG:0	CDS	-	276/393	91/130	synonymous_variant c.273_276delCACAinsTACT p.93	psageK4_092c		hypothetical protein
NODE_1_length_98440_cov_74.0583	59346	snp	T	G	G:79 T:0	CDS	-	267/393	89/130	synonymous_variant c.267A>C p.Leu89Leu	psageK4_092c		hypothetical protein
NODE_1_length_98440_cov_74.0583	59355	snp	C	A	A:82 C:0	CDS	-	258/393	86/130	synonymous_variant c.258G>T p.Pro86Pro	psageK4_092c		hypothetical protein
NODE_1_length_98440_cov_74.0583	59440	complex	GAACAT	CTGCAC	CTGCAC:53 GAACAT:0	CDS	-	173/393	56/130	synonymous_variant c.168_173delATGTTCinsGTGCAG p.59	psageK4_092c		hypothetical protein
NODE_1_length_98440_cov_74.0583	59481	snp	C	A	A:74 C:0	CDS	-	132/393	44/130	synonymous_variant c.132G>T p.Thr44Thr	psageK4_092c		hypothetical protein
NODE_1_length_98440_cov_74.0583	59535	snp	A	G	G:71 A:0	CDS	-	78/393	26/130	synonymous_variant c.78T>C p.Arg26Arg	psageK4_092c		hypothetical protein
NODE_1_length_98440_cov_74.0583	59629	snp	G	A	A:81 G:0	fasta_record	+			intergenic_region n.59629G>A
NODE_1_length_98440_cov_74.0583	59640	complex	CT	GC	GC:78 CT:0	fasta_record	+			intergenic_region n.59640_59641delCTinsGC
NODE_1_length_98440_cov_74.0583	59663	snp	C	G	G:87 C:0	fasta_record	+			intergenic_region n.59663C>G
NODE_1_length_98440_cov_74.0583	59684	complex	GATTTATTCATGA	AATTAATCCGTGT	AATTAATCCGTGT:77 GATTTATTCATGA:0	fasta_record	+			intergenic_region n.59684_59696delGATTTATTCATGAinsAATTAATCCGTGT
NODE_1_length_98440_cov_74.0583	59708	snp	A	G	G:84 A:0	fasta_record	+			intergenic_region n.59708A>G
NODE_1_length_98440_cov_74.0583	59797	mnp	TC	CT	CT:68 TC:0	CDS	-	183/243	61/80	missense_variant c.182_183delGAinsAG p.Arg61Gln			hypothetical protein
NODE_1_length_98440_cov_74.0583	59884	snp	A	G	G:85 A:0	CDS	-	96/243	32/80	synonymous_variant c.96T>C p.Leu32Leu			hypothetical protein
NODE_1_length_98440_cov_74.0583	60093	complex	CAAA	TAAG	TAAG:78 CAAA:0	CDS	+	72/309	24/102	synonymous_variant c.72_75delCAAAinsTAAG p.26	psageK4_093		hypothetical protein
NODE_1_length_98440_cov_74.0583	60102	snp	C	T	T:80 C:0	CDS	+	81/309	27/102	synonymous_variant c.81C>T p.Gly27Gly	psageK4_093		hypothetical protein
NODE_1_length_98440_cov_74.0583	60144	snp	C	T	T:73 C:0	CDS	+	123/309	41/102	synonymous_variant c.123C>T p.Arg41Arg	psageK4_093		hypothetical protein
NODE_1_length_98440_cov_74.0583	60153	snp	G	T	T:80 G:0	CDS	+	132/309	44/102	synonymous_variant c.132G>T p.Thr44Thr	psageK4_093		hypothetical protein
NODE_1_length_98440_cov_74.0583	60168	snp	T	C	C:82 T:0	CDS	+	147/309	49/102	synonymous_variant c.147T>C p.Ile49Ile	psageK4_093		hypothetical protein
NODE_1_length_98440_cov_74.0583	60183	snp	G	A	A:80 G:0	CDS	+	162/309	54/102	synonymous_variant c.162G>A p.Lys54Lys	psageK4_093		hypothetical protein
NODE_1_length_98440_cov_74.0583	60204	snp	C	T	T:81 C:0	CDS	+	183/309	61/102	synonymous_variant c.183C>T p.Ser61Ser	psageK4_093		hypothetical protein
NODE_1_length_98440_cov_74.0583	60252	complex	CCTA	ACTC	ACTC:53 CCTA:0	CDS	+	231/309	77/102	synonymous_variant c.231_234delCCTAinsACTC p.79	psageK4_093		hypothetical protein
NODE_1_length_98440_cov_74.0583	60327	snp	G	A	A:11 G:0	CDS	+	306/309	102/102	synonymous_variant c.306G>A p.Gln102Gln	psageK4_093		hypothetical protein
NODE_1_length_98440_cov_74.0583	60357	snp	T	C	C:11 T:0	CDS	+	27/630	9/209	synonymous_variant c.27T>C p.Gly9Gly	psageK4_094		hypothetical protein
NODE_1_length_98440_cov_74.0583	60381	snp	C	T	T:18 C:0	CDS	+	51/630	17/209	synonymous_variant c.51C>T p.Cys17Cys	psageK4_094		hypothetical protein
NODE_1_length_98440_cov_74.0583	60390	complex	TC	AT	AT:19 TC:0	CDS	+	60/630	20/209	synonymous_variant c.60_61delTCinsAT p.22	psageK4_094		hypothetical protein
NODE_1_length_98440_cov_74.0583	60405	snp	C	T	T:32 C:0	CDS	+	75/630	25/209	synonymous_variant c.75C>T p.Ala25Ala	psageK4_094		hypothetical protein
NODE_1_length_98440_cov_74.0583	60417	snp	G	A	A:33 G:0	CDS	+	87/630	29/209	synonymous_variant c.87G>A p.Thr29Thr	psageK4_094		hypothetical protein
NODE_1_length_98440_cov_74.0583	60423	snp	A	G	G:34 A:0	CDS	+	93/630	31/209	synonymous_variant c.93A>G p.Lys31Lys	psageK4_094		hypothetical protein
NODE_1_length_98440_cov_74.0583	60429	snp	C	G	G:39 C:0	CDS	+	99/630	33/209	synonymous_variant c.99C>G p.Leu33Leu	psageK4_094		hypothetical protein
NODE_1_length_98440_cov_74.0583	60447	snp	T	C	C:46 T:0	CDS	+	117/630	39/209	synonymous_variant c.117T>C p.Asp39Asp	psageK4_094		hypothetical protein
NODE_1_length_98440_cov_74.0583	60462	snp	A	G	G:54 A:0	CDS	+	132/630	44/209	synonymous_variant c.132A>G p.Glu44Glu	psageK4_094		hypothetical protein
NODE_1_length_98440_cov_74.0583	60513	snp	T	C	C:63 T:0	CDS	+	183/630	61/209	synonymous_variant c.183T>C p.Thr61Thr	psageK4_094		hypothetical protein
NODE_1_length_98440_cov_74.0583	60519	snp	T	C	C:62 T:0	CDS	+	189/630	63/209	synonymous_variant c.189T>C p.Asp63Asp	psageK4_094		hypothetical protein
NODE_1_length_98440_cov_74.0583	60531	snp	T	C	C:63 T:0	CDS	+	201/630	67/209	synonymous_variant c.201T>C p.His67His	psageK4_094		hypothetical protein
NODE_1_length_98440_cov_74.0583	60541	snp	C	T	T:68 C:0	CDS	+	211/630	71/209	synonymous_variant c.211C>T p.Leu71Leu	psageK4_094		hypothetical protein
NODE_1_length_98440_cov_74.0583	60570	snp	C	T	T:80 C:0	CDS	+	240/630	80/209	synonymous_variant c.240C>T p.Ala80Ala	psageK4_094		hypothetical protein
NODE_1_length_98440_cov_74.0583	60585	snp	T	A	A:76 T:0	CDS	+	255/630	85/209	synonymous_variant c.255T>A p.Ala85Ala	psageK4_094		hypothetical protein
NODE_1_length_98440_cov_74.0583	60623	complex	CTTCT	ATTCC	ATTCC:76 CTTCT:0	CDS	+	293/630	98/209	missense_variant c.293_297delCTTCTinsATTCC p.Ala98Asp	psageK4_094		hypothetical protein
NODE_1_length_98440_cov_74.0583	60648	snp	C	T	T:93 C:0	CDS	+	318/630	106/209	synonymous_variant c.318C>T p.Asp106Asp	psageK4_094		hypothetical protein
NODE_1_length_98440_cov_74.0583	60660	snp	A	G	G:87 A:0	CDS	+	330/630	110/209	synonymous_variant c.330A>G p.Thr110Thr	psageK4_094		hypothetical protein
NODE_1_length_98440_cov_74.0583	60678	snp	A	T	T:93 A:0	CDS	+	348/630	116/209	synonymous_variant c.348A>T p.Thr116Thr	psageK4_094		hypothetical protein
NODE_1_length_98440_cov_74.0583	60684	snp	C	T	T:85 C:0	CDS	+	354/630	118/209	synonymous_variant c.354C>T p.Ile118Ile	psageK4_094		hypothetical protein
NODE_1_length_98440_cov_74.0583	60690	complex	TTCC	CTCA	CTCA:77 TTCC:0	CDS	+	360/630	120/209	synonymous_variant c.360_363delTTCCinsCTCA p.122	psageK4_094		hypothetical protein
NODE_1_length_98440_cov_74.0583	60699	snp	A	G	G:92 A:0	CDS	+	369/630	123/209	synonymous_variant c.369A>G p.Lys123Lys	psageK4_094		hypothetical protein
NODE_1_length_98440_cov_74.0583	60762	snp	A	G	G:77 A:0	CDS	+	432/630	144/209	synonymous_variant c.432A>G p.Glu144Glu	psageK4_094		hypothetical protein
NODE_1_length_98440_cov_74.0583	60768	complex	AGCG	GGCT	GGCT:77 AGCG:0	CDS	+	438/630	146/209	synonymous_variant c.438_441delAGCGinsGGCT p.148	psageK4_094		hypothetical protein
NODE_1_length_98440_cov_74.0583	60781	complex	ACG	TCA	TCA:79 ACG:0	CDS	+	451/630	151/209	missense_variant c.451_453delACGinsTCA p.Thr151Ser	psageK4_094		hypothetical protein
NODE_1_length_98440_cov_74.0583	60814	snp	T	C	C:75 T:0	CDS	+	484/630	162/209	synonymous_variant c.484T>C p.Leu162Leu	psageK4_094		hypothetical protein
NODE_1_length_98440_cov_74.0583	60829	complex	GAC	AAG	AAG:68 GAC:0	CDS	+	499/630	167/209	missense_variant c.499_501delGACinsAAG p.Asp167Lys	psageK4_094		hypothetical protein
NODE_1_length_98440_cov_74.0583	60837	snp	T	G	G:70 T:0	CDS	+	507/630	169/209	synonymous_variant c.507T>G p.Arg169Arg	psageK4_094		hypothetical protein
NODE_1_length_98440_cov_74.0583	60843	snp	C	T	T:74 C:0	CDS	+	513/630	171/209	synonymous_variant c.513C>T p.Asn171Asn	psageK4_094		hypothetical protein
NODE_1_length_98440_cov_74.0583	60858	complex	AGACCTCACCATT	GGATTTGACAATA	GGATTTGACAATA:50 AGACCTCACCATT:0	CDS	+	528/630	176/209	synonymous_variant c.528_540delAGACCTCACCATTinsGGATTTGACAATA p.181	psageK4_094		hypothetical protein
NODE_1_length_98440_cov_74.0583	60876	snp	C	T	T:52 C:0	CDS	+	546/630	182/209	synonymous_variant c.546C>T p.Thr182Thr	psageK4_094		hypothetical protein
NODE_1_length_98440_cov_74.0583	60882	snp	T	C	C:52 T:0	CDS	+	552/630	184/209	synonymous_variant c.552T>C p.Ser184Ser	psageK4_094		hypothetical protein
NODE_1_length_98440_cov_74.0583	60888	snp	T	G	G:54 T:1	CDS	+	558/630	186/209	missense_variant c.558T>G p.Asp186Glu	psageK4_094		hypothetical protein
NODE_1_length_98440_cov_74.0583	60936	snp	A	G	G:49 A:0	CDS	+	606/630	202/209	missense_variant c.606A>G p.Ile202Met	psageK4_094		hypothetical protein
NODE_1_length_98440_cov_74.0583	60961	mnp	TA	CT	CT:40 TA:0	CDS	+	5/222	1973-02-01	missense_variant c.5_6delTAinsCT p.Ile2Thr	psageK4_095		hypothetical protein
NODE_1_length_98440_cov_74.0583	60980	snp	A	C	C:35 A:0	CDS	+	24/222	1973-08-01	synonymous_variant c.24A>C p.Thr8Thr	psageK4_095		hypothetical protein
NODE_1_length_98440_cov_74.0583	60989	snp	G	A	A:36 G:0	CDS	+	33/222	1973-11-01	synonymous_variant c.33G>A p.Gly11Gly	psageK4_095		hypothetical protein
NODE_1_length_98440_cov_74.0583	61005	complex	TCTGATGGG	GCAGACGGA	GCAGACGGA:29 TCTGATGGG:0	CDS	+	49/222	17/73	missense_variant c.49_57delTCTGATGGGinsGCAGACGGA p.Ser17Ala	psageK4_095		hypothetical protein
NODE_1_length_98440_cov_74.0583	61019	complex	AGTG	GATT	GATT:29 AGTG:0	CDS	+	63/222	21/73	missense_variant c.63_66delAGTGinsGATT p.Val22Ile	psageK4_095		hypothetical protein
NODE_1_length_98440_cov_74.0583	61040	snp	T	A	A:30 T:0	CDS	+	84/222	28/73	synonymous_variant c.84T>A p.Ala28Ala	psageK4_095		hypothetical protein
NODE_1_length_98440_cov_74.0583	61124	snp	A	G	G:32 A:0	CDS	+	168/222	56/73	synonymous_variant c.168A>G p.Ala56Ala	psageK4_095		hypothetical protein
NODE_1_length_98440_cov_74.0583	61129	snp	G	A	A:34 G:0	CDS	+	173/222	58/73	missense_variant c.173G>A p.Ser58Asn	psageK4_095		hypothetical protein
NODE_1_length_98440_cov_74.0583	61136	snp	C	T	T:43 C:0	CDS	+	180/222	60/73	synonymous_variant c.180C>T p.Tyr60Tyr	psageK4_095		hypothetical protein
NODE_1_length_98440_cov_74.0583	61506	complex	GGGCTGATGGT	AAGCCGAAGGG	AAGCCGAAGGG:72 GGGCTGATGGT:0	CDS	+	104/216	35/71	missense_variant c.104_114delGGGCTGATGGTinsAAGCCGAAGGG p.ArgAlaAsp35LysAlaGlu	psageK4_097		hypothetical protein
NODE_1_length_98440_cov_74.0583	61528	complex	AGTG	TGTT	TGTT:98 AGTG:0	CDS	+	126/216	42/71	synonymous_variant c.126_129delAGTGinsTGTT p.44	psageK4_097		hypothetical protein
NODE_1_length_98440_cov_74.0583	61540	mnp	GG	AA	AA:101 GG:0	CDS	+	138/216	46/71	missense_variant c.138_139delGGinsAA p.Ala47Thr	psageK4_097		hypothetical protein
NODE_1_length_98440_cov_74.0583	61597	snp	C	T	T:89 C:0	CDS	+	195/216	65/71	synonymous_variant c.195C>T p.Tyr65Tyr	psageK4_097		hypothetical protein
NODE_1_length_98440_cov_74.0583	61724	mnp	GT	AC	AC:79 GT:0	CDS	+	110/195	37/64	missense_variant c.110_111delGTinsAC p.Ser37Asn	psageK4_098		hypothetical protein
NODE_1_length_98440_cov_74.0583	61758	snp	G	A	A:86 G:0	CDS	+	144/195	48/64	synonymous_variant c.144G>A p.Ala48Ala	psageK4_098		hypothetical protein
NODE_1_length_98440_cov_74.0583	61764	complex	AGGG	GGGC	GGGC:74 AGGG:0	CDS	+	150/195	50/64	synonymous_variant c.150_153delAGGGinsGGGC p.52	psageK4_098		hypothetical protein
NODE_1_length_98440_cov_74.0583	61773	snp	T	C	C:78 T:0	CDS	+	159/195	53/64	synonymous_variant c.159T>C p.Ile53Ile	psageK4_098		hypothetical protein
NODE_1_length_98440_cov_74.0583	61779	complex	GCTG	ACTT	ACTT:79 GCTG:0	CDS	+	165/195	55/64	synonymous_variant c.165_168delGCTGinsACTT p.57	psageK4_098		hypothetical protein
NODE_1_length_98440_cov_74.0583	61820	snp	A	G	G:81 A:0	fasta_record	+			intergenic_region n.61820A>G
NODE_1_length_98440_cov_74.0583	61842	snp	G	A	A:75 G:0	fasta_record	+			intergenic_region n.61842G>A
NODE_1_length_98440_cov_74.0583	61851	snp	G	A	A:81 G:0	fasta_record	+			intergenic_region n.61851G>A
NODE_1_length_98440_cov_74.0583	61868	snp	T	C	C:73 T:0	fasta_record	+			intergenic_region n.61868T>C
NODE_1_length_98440_cov_74.0583	61874	complex	GACG	AACA	AACA:73 GACG:0	fasta_record	+			intergenic_region n.61874_61877delGACGinsAACA
NODE_1_length_98440_cov_74.0583	61894	snp	C	A	A:87 C:0	fasta_record	+			intergenic_region n.61894C>A
NODE_1_length_98440_cov_74.0583	61922	snp	G	A	A:91 G:0	CDS	+	12/216	1971-04-01	synonymous_variant c.12G>A p.Leu4Leu	psageK4_099		hypothetical protein
NODE_1_length_98440_cov_74.0583	61961	complex	AACA	GACG	GACG:75 AACA:0	CDS	+	51/216	17/71	synonymous_variant c.51_54delAACAinsGACG p.19	psageK4_099		hypothetical protein
NODE_1_length_98440_cov_74.0583	62018	complex	CTAC	GTAT	GTAT:96 CTAC:0	CDS	+	108/216	36/71	synonymous_variant c.108_111delCTACinsGTAT p.38	psageK4_099		hypothetical protein
NODE_1_length_98440_cov_74.0583	62033	snp	T	C	C:99 T:0	CDS	+	123/216	41/71	synonymous_variant c.123T>C p.Gly41Gly	psageK4_099		hypothetical protein
NODE_1_length_98440_cov_74.0583	62367	snp	T	C	C:75 T:0	CDS	+	181/618	61/205	synonymous_variant c.181T>C p.Leu61Leu	psageK4_100		hypothetical protein
NODE_1_length_98440_cov_74.0583	62372	complex	TGCA	CGCT	CGCT:68 TGCA:0	CDS	+	186/618	62/205	synonymous_variant c.186_189delTGCAinsCGCT p.64	psageK4_100		hypothetical protein
NODE_1_length_98440_cov_74.0583	62396	snp	C	A	A:64 C:0	CDS	+	210/618	70/205	synonymous_variant c.210C>A p.Gly70Gly	psageK4_100		hypothetical protein
NODE_1_length_98440_cov_74.0583	62465	snp	C	T	T:100 C:0	CDS	+	279/618	93/205	synonymous_variant c.279C>T p.Ala93Ala	psageK4_100		hypothetical protein
NODE_1_length_98440_cov_74.0583	62504	snp	G	T	T:86 G:0	CDS	+	318/618	106/205	synonymous_variant c.318G>T p.Leu106Leu	psageK4_100		hypothetical protein
NODE_1_length_98440_cov_74.0583	62516	complex	ACAG	GCAA	GCAA:88 ACAG:0	CDS	+	330/618	110/205	synonymous_variant c.330_333delACAGinsGCAA p.112	psageK4_100		hypothetical protein
NODE_1_length_98440_cov_74.0583	62642	snp	A	G	G:111 A:0	CDS	+	456/618	152/205	synonymous_variant c.456A>G p.Glu152Glu	psageK4_100		hypothetical protein
NODE_1_length_98440_cov_74.0583	62684	snp	C	A	A:101 C:0	CDS	+	498/618	166/205	synonymous_variant c.498C>A p.Pro166Pro	psageK4_100		hypothetical protein
NODE_1_length_98440_cov_74.0583	62999	snp	C	T	T:92 C:0	fasta_record	+			intergenic_region n.62999C>T
NODE_1_length_98440_cov_74.0583	63137	snp	T	C	C:47 T:0	CDS	-	72/174	24/57	synonymous_variant c.72A>G p.Ala24Ala			hypothetical protein
NODE_1_length_98440_cov_74.0583	63167	complex	AGGGG	GGGGC	GGGGC:29 AGGGG:0	CDS	-	42/174	13/57	missense_variant c.38_42delCCCCTinsGCCCC p.Thr13Ser			hypothetical protein
NODE_1_length_98440_cov_74.0583	63260	snp	G	T	T:14 G:0	CDS	+	33/213	1970-11-01	synonymous_variant c.33G>T p.Ala11Ala	psageK4_101		hypothetical protein
NODE_1_length_98440_cov_74.0583	63275	complex	ACGTGTC	GCGAGTG	GCGAGTG:19 ACGTGTC:0	CDS	+	48/213	16/70	synonymous_variant c.48_54delACGTGTCinsGCGAGTG p.19	psageK4_101		hypothetical protein
NODE_1_length_98440_cov_74.0583	63290	complex	AGAC	GGAT	GGAT:23 AGAC:0	CDS	+	63/213	21/70	synonymous_variant c.63_66delAGACinsGGAT p.23	psageK4_101		hypothetical protein
NODE_1_length_98440_cov_74.0583	63305	snp	T	C	C:40 T:0	CDS	+	78/213	26/70	synonymous_variant c.78T>C p.Thr26Thr	psageK4_101		hypothetical protein
NODE_1_length_98440_cov_74.0583	63348	snp	T	C	C:69 T:0	CDS	+	121/213	41/70	synonymous_variant c.121T>C p.Leu41Leu	psageK4_101		hypothetical protein
NODE_1_length_98440_cov_74.0583	63353	complex	TCAT	CCAC	CCAC:66 TCAT:0	CDS	+	126/213	42/70	synonymous_variant c.126_129delTCATinsCCAC p.44	psageK4_101		hypothetical protein
NODE_1_length_98440_cov_74.0583	63365	snp	T	C	C:67 T:0	CDS	+	138/213	46/70	synonymous_variant c.138T>C p.Asn46Asn	psageK4_101		hypothetical protein
NODE_1_length_98440_cov_74.0583	63377	complex	CCAACGA	GCAGCGG	GCAGCGG:64 CCAACGA:0	CDS	+	150/213	50/70	synonymous_variant c.150_156delCCAACGAinsGCAGCGG p.53	psageK4_101		hypothetical protein
NODE_1_length_98440_cov_74.0583	63401	snp	G	A	A:67 G:0	CDS	+	174/213	58/70	synonymous_variant c.174G>A p.Ala58Ala	psageK4_101		hypothetical protein
NODE_1_length_98440_cov_74.0583	63422	complex	GTAT	ATAC	ATAC:68 GTAT:0	CDS	+	195/213	65/70	synonymous_variant c.195_198delGTATinsATAC p.67	psageK4_101		hypothetical protein
NODE_1_length_98440_cov_74.0583	63595	complex	ACCAT	CACAC	CACAC:67 ACCAT:0	CDS	+	47/183	16/60	missense_variant c.47_51delACCATinsCACAC p.His16Pro	psageK4_102		hypothetical protein
NODE_1_length_98440_cov_74.0583	63623	snp	T	C	C:69 T:0	CDS	+	75/183	25/60	synonymous_variant c.75T>C p.Thr25Thr	psageK4_102		hypothetical protein
NODE_1_length_98440_cov_74.0583	63644	snp	G	A	A:75 G:0	CDS	+	96/183	32/60	synonymous_variant c.96G>A p.Val32Val	psageK4_102		hypothetical protein
NODE_1_length_98440_cov_74.0583	63653	snp	C	T	T:75 C:0	CDS	+	105/183	35/60	synonymous_variant c.105C>T p.Gly35Gly	psageK4_102		hypothetical protein
NODE_1_length_98440_cov_74.0583	63680	complex	TGAC	CGAA	CGAA:64 TGAC:0	CDS	+	132/183	44/60	missense_variant c.132_135delTGACinsCGAA p.Asp45Glu	psageK4_102		hypothetical protein
NODE_1_length_98440_cov_74.0583	63688	complex	GGTTT	ATTAC	ATTAC:61 GGTTT:0	CDS	+	140/183	47/60	missense_variant c.140_144delGGTTTinsATTAC p.TrpPhe47TyrTyr	psageK4_102		hypothetical protein
NODE_1_length_98440_cov_74.0583	63820	complex	ACTA	GCTG	GCTG:68 ACTA:0	CDS	+	90/324	30/107	synonymous_variant c.90_93delACTAinsGCTG p.32	psageK4_103		hypothetical protein
NODE_1_length_98440_cov_74.0583	63877	snp	T	C	C:74 T:0	CDS	+	147/324	49/107	synonymous_variant c.147T>C p.Ile49Ile	psageK4_103		hypothetical protein
NODE_1_length_98440_cov_74.0583	63886	snp	C	T	T:69 C:0	CDS	+	156/324	52/107	synonymous_variant c.156C>T p.Ser52Ser	psageK4_103		hypothetical protein
NODE_1_length_98440_cov_74.0583	63955	snp	G	A	A:77 G:0	CDS	+	225/324	75/107	synonymous_variant c.225G>A p.Lys75Lys	psageK4_103		hypothetical protein
NODE_1_length_98440_cov_74.0583	63970	snp	T	A	A:80 T:0	CDS	+	240/324	80/107	synonymous_variant c.240T>A p.Gly80Gly	psageK4_103		hypothetical protein
NODE_1_length_98440_cov_74.0583	63979	snp	C	T	T:88 C:0	CDS	+	249/324	83/107	synonymous_variant c.249C>T p.Gly83Gly	psageK4_103		hypothetical protein
NODE_1_length_98440_cov_74.0583	63994	snp	T	C	C:78 T:0	CDS	+	264/324	88/107	synonymous_variant c.264T>C p.Gly88Gly	psageK4_103		hypothetical protein
NODE_1_length_98440_cov_74.0583	64062	snp	G	A	A:106 G:0	CDS	+	45/1884	15/627	synonymous_variant c.45G>A p.Gln15Gln	psageK4_104		putative DNA primase/helicase
NODE_1_length_98440_cov_74.0583	64335	snp	G	A	A:80 G:0	CDS	+	318/1884	106/627	synonymous_variant c.318G>A p.Lys106Lys	psageK4_104		putative DNA primase/helicase
NODE_1_length_98440_cov_74.0583	64350	snp	A	C	C:85 A:0	CDS	+	333/1884	111/627	synonymous_variant c.333A>C p.Thr111Thr	psageK4_104		putative DNA primase/helicase
NODE_1_length_98440_cov_74.0583	64467	snp	A	G	G:74 A:0	CDS	+	450/1884	150/627	synonymous_variant c.450A>G p.Glu150Glu	psageK4_104		putative DNA primase/helicase
NODE_1_length_98440_cov_74.0583	64605	snp	C	T	T:75 C:0	CDS	+	588/1884	196/627	synonymous_variant c.588C>T p.Gly196Gly	psageK4_104		putative DNA primase/helicase
NODE_1_length_98440_cov_74.0583	64668	snp	C	T	T:59 C:0	CDS	+	651/1884	217/627	synonymous_variant c.651C>T p.Asp217Asp	psageK4_104		putative DNA primase/helicase
NODE_1_length_98440_cov_74.0583	64740	snp	A	G	G:91 A:0	CDS	+	723/1884	241/627	synonymous_variant c.723A>G p.Lys241Lys	psageK4_104		putative DNA primase/helicase
NODE_1_length_98440_cov_74.0583	64914	snp	A	C	C:80 A:0	CDS	+	897/1884	299/627	synonymous_variant c.897A>C p.Gly299Gly	psageK4_104		putative DNA primase/helicase
NODE_1_length_98440_cov_74.0583	65145	snp	T	C	C:74 T:0	CDS	+	1128/1884	376/627	synonymous_variant c.1128T>C p.Asp376Asp	psageK4_104		putative DNA primase/helicase
NODE_1_length_98440_cov_74.0583	65229	snp	C	T	T:68 C:0	CDS	+	1212/1884	404/627	synonymous_variant c.1212C>T p.Asn404Asn	psageK4_104		putative DNA primase/helicase
NODE_1_length_98440_cov_74.0583	65236	complex	TTGTCTCGA	CTTTCGCGT	CTTTCGCGT:60 TTGTCTCGA:0	CDS	+	1219/1884	407/627	synonymous_variant c.1219_1227delTTGTCTCGAinsCTTTCGCGT p.410	psageK4_104		putative DNA primase/helicase
NODE_1_length_98440_cov_74.0583	65439	snp	C	T	T:104 C:0	CDS	+	1422/1884	474/627	synonymous_variant c.1422C>T p.Cys474Cys	psageK4_104		putative DNA primase/helicase
NODE_1_length_98440_cov_74.0583	65505	snp	G	A	A:94 G:0	CDS	+	1488/1884	496/627	synonymous_variant c.1488G>A p.Gln496Gln	psageK4_104		putative DNA primase/helicase
NODE_1_length_98440_cov_74.0583	65511	snp	A	G	G:96 A:0	CDS	+	1494/1884	498/627	synonymous_variant c.1494A>G p.Val498Val	psageK4_104		putative DNA primase/helicase
NODE_1_length_98440_cov_74.0583	65820	snp	A	G	G:109 A:0	CDS	+	1803/1884	601/627	synonymous_variant c.1803A>G p.Leu601Leu	psageK4_104		putative DNA primase/helicase
NODE_1_length_98440_cov_74.0583	65827	snp	T	C	C:108 T:0	CDS	+	1810/1884	604/627	synonymous_variant c.1810T>C p.Leu604Leu	psageK4_104		putative DNA primase/helicase
NODE_1_length_98440_cov_74.0583	65928	snp	G	T	T:115 G:0	CDS	+	2325-08-01	3/774	missense_variant c.8G>T p.Arg3Met	psageK4_105		putative DNA polymerase family A
NODE_1_length_98440_cov_74.0583	65998	snp	G	A	A:102 G:0	CDS	+	78/2325	26/774	synonymous_variant c.78G>A p.Val26Val	psageK4_105		putative DNA polymerase family A
NODE_1_length_98440_cov_74.0583	66037	snp	T	C	C:95 T:0	CDS	+	117/2325	39/774	synonymous_variant c.117T>C p.Thr39Thr	psageK4_105		putative DNA polymerase family A
NODE_1_length_98440_cov_74.0583	66049	snp	G	C	C:96 G:0	CDS	+	129/2325	43/774	synonymous_variant c.129G>C p.Val43Val	psageK4_105		putative DNA polymerase family A
NODE_1_length_98440_cov_74.0583	66079	snp	C	T	T:99 C:0	CDS	+	159/2325	53/774	synonymous_variant c.159C>T p.Leu53Leu	psageK4_105		putative DNA polymerase family A
NODE_1_length_98440_cov_74.0583	66109	snp	T	C	C:79 T:0	CDS	+	189/2325	63/774	synonymous_variant c.189T>C p.Arg63Arg	psageK4_105		putative DNA polymerase family A
NODE_1_length_98440_cov_74.0583	66172	complex	ATAT	GTAC	GTAC:96 ATAT:0	CDS	+	252/2325	84/774	synonymous_variant c.252_255delATATinsGTAC p.86	psageK4_105		putative DNA polymerase family A
NODE_1_length_98440_cov_74.0583	66193	snp	C	T	T:101 C:0	CDS	+	273/2325	91/774	synonymous_variant c.273C>T p.Ile91Ile	psageK4_105		putative DNA polymerase family A
NODE_1_length_98440_cov_74.0583	66223	snp	C	T	T:91 C:0	CDS	+	303/2325	101/774	synonymous_variant c.303C>T p.Tyr101Tyr	psageK4_105		putative DNA polymerase family A
NODE_1_length_98440_cov_74.0583	66244	snp	A	G	G:80 A:0	CDS	+	324/2325	108/774	synonymous_variant c.324A>G p.Lys108Lys	psageK4_105		putative DNA polymerase family A
NODE_1_length_98440_cov_74.0583	66253	snp	C	T	T:88 C:0	CDS	+	333/2325	111/774	synonymous_variant c.333C>T p.Gly111Gly	psageK4_105		putative DNA polymerase family A
NODE_1_length_98440_cov_74.0583	66310	snp	T	C	C:86 T:0	CDS	+	390/2325	130/774	synonymous_variant c.390T>C p.Ser130Ser	psageK4_105		putative DNA polymerase family A
NODE_1_length_98440_cov_74.0583	66358	snp	G	T	T:96 G:0	CDS	+	438/2325	146/774	synonymous_variant c.438G>T p.Gly146Gly	psageK4_105		putative DNA polymerase family A
NODE_1_length_98440_cov_74.0583	66388	complex	GCAA	ACAG	ACAG:87 GCAA:0	CDS	+	468/2325	156/774	synonymous_variant c.468_471delGCAAinsACAG p.158	psageK4_105		putative DNA polymerase family A
NODE_1_length_98440_cov_74.0583	66544	snp	C	T	T:91 C:0	CDS	+	624/2325	208/774	synonymous_variant c.624C>T p.Arg208Arg	psageK4_105		putative DNA polymerase family A
NODE_1_length_98440_cov_74.0583	66575	snp	T	C	C:89 T:0	CDS	+	655/2325	219/774	synonymous_variant c.655T>C p.Leu219Leu	psageK4_105		putative DNA polymerase family A
NODE_1_length_98440_cov_74.0583	66619	snp	T	G	G:86 T:0	CDS	+	699/2325	233/774	synonymous_variant c.699T>G p.Pro233Pro	psageK4_105		putative DNA polymerase family A
NODE_1_length_98440_cov_74.0583	66637	snp	A	C	C:92 A:0	CDS	+	717/2325	239/774	synonymous_variant c.717A>C p.Gly239Gly	psageK4_105		putative DNA polymerase family A
NODE_1_length_98440_cov_74.0583	66739	snp	T	C	C:93 T:0	CDS	+	819/2325	273/774	synonymous_variant c.819T>C p.Asp273Asp	psageK4_105		putative DNA polymerase family A
NODE_1_length_98440_cov_74.0583	66775	snp	T	C	C:87 T:0	CDS	+	855/2325	285/774	synonymous_variant c.855T>C p.Ile285Ile	psageK4_105		putative DNA polymerase family A
NODE_1_length_98440_cov_74.0583	66784	snp	T	G	G:81 T:0	CDS	+	864/2325	288/774	synonymous_variant c.864T>G p.Ala288Ala	psageK4_105		putative DNA polymerase family A
NODE_1_length_98440_cov_74.0583	66802	snp	C	T	T:77 C:0	CDS	+	882/2325	294/774	synonymous_variant c.882C>T p.Ala294Ala	psageK4_105		putative DNA polymerase family A
NODE_1_length_98440_cov_74.0583	66839	complex	AAC	GCA	GCA:64 AAC:0	CDS	+	919/2325	307/774	missense_variant c.919_921delAACinsGCA p.Asn307Ala	psageK4_105		putative DNA polymerase family A
NODE_1_length_98440_cov_74.0583	66856	complex	TCCG	CCCA	CCCA:61 TCCG:0	CDS	+	936/2325	312/774	synonymous_variant c.936_939delTCCGinsCCCA p.314	psageK4_105		putative DNA polymerase family A
NODE_1_length_98440_cov_74.0583	66883	snp	T	C	C:67 T:0	CDS	+	963/2325	321/774	synonymous_variant c.963T>C p.Asn321Asn	psageK4_105		putative DNA polymerase family A
NODE_1_length_98440_cov_74.0583	66904	complex	TGAGGTA	CGAAGTG	CGAAGTG:67 TGAGGTA:0	CDS	+	984/2325	328/774	synonymous_variant c.984_990delTGAGGTAinsCGAAGTG p.331	psageK4_105		putative DNA polymerase family A
NODE_1_length_98440_cov_74.0583	67051	snp	G	A	A:77 G:0	CDS	+	1131/2325	377/774	synonymous_variant c.1131G>A p.Gly377Gly	psageK4_105		putative DNA polymerase family A
NODE_1_length_98440_cov_74.0583	67105	snp	A	G	G:83 A:0	CDS	+	1185/2325	395/774	synonymous_variant c.1185A>G p.Thr395Thr	psageK4_105		putative DNA polymerase family A
NODE_1_length_98440_cov_74.0583	67277	snp	C	T	T:86 C:0	CDS	+	1357/2325	453/774	synonymous_variant c.1357C>T p.Leu453Leu	psageK4_105		putative DNA polymerase family A
NODE_1_length_98440_cov_74.0583	67378	snp	A	G	G:75 A:0	CDS	+	1458/2325	486/774	synonymous_variant c.1458A>G p.Glu486Glu	psageK4_105		putative DNA polymerase family A
NODE_1_length_98440_cov_74.0583	67384	snp	T	C	C:68 T:0	CDS	+	1464/2325	488/774	synonymous_variant c.1464T>C p.Gly488Gly	psageK4_105		putative DNA polymerase family A
NODE_1_length_98440_cov_74.0583	67445	snp	T	C	C:71 T:0	CDS	+	1525/2325	509/774	synonymous_variant c.1525T>C p.Leu509Leu	psageK4_105		putative DNA polymerase family A
NODE_1_length_98440_cov_74.0583	67528	complex	AGGT	TGGC	TGGC:85 AGGT:0	CDS	+	1608/2325	536/774	synonymous_variant c.1608_1611delAGGTinsTGGC p.538	psageK4_105		putative DNA polymerase family A
NODE_1_length_98440_cov_74.0583	67564	snp	G	A	A:90 G:0	CDS	+	1644/2325	548/774	synonymous_variant c.1644G>A p.Lys548Lys	psageK4_105		putative DNA polymerase family A
NODE_1_length_98440_cov_74.0583	67582	snp	T	G	G:85 T:0	CDS	+	1662/2325	554/774	synonymous_variant c.1662T>G p.Pro554Pro	psageK4_105		putative DNA polymerase family A
NODE_1_length_98440_cov_74.0583	67714	snp	C	G	G:72 C:0	CDS	+	1794/2325	598/774	synonymous_variant c.1794C>G p.Ala598Ala	psageK4_105		putative DNA polymerase family A
NODE_1_length_98440_cov_74.0583	67750	snp	C	T	T:77 C:0	CDS	+	1830/2325	610/774	synonymous_variant c.1830C>T p.Tyr610Tyr	psageK4_105		putative DNA polymerase family A
NODE_1_length_98440_cov_74.0583	67795	snp	G	T	T:78 G:0	CDS	+	1875/2325	625/774	synonymous_variant c.1875G>T p.Ala625Ala	psageK4_105		putative DNA polymerase family A
NODE_1_length_98440_cov_74.0583	67837	snp	T	C	C:70 T:0	CDS	+	1917/2325	639/774	synonymous_variant c.1917T>C p.Tyr639Tyr	psageK4_105		putative DNA polymerase family A
NODE_1_length_98440_cov_74.0583	67873	snp	T	C	C:69 T:0	CDS	+	1953/2325	651/774	synonymous_variant c.1953T>C p.Asp651Asp	psageK4_105		putative DNA polymerase family A
NODE_1_length_98440_cov_74.0583	67930	snp	T	C	C:77 T:0	CDS	+	2010/2325	670/774	synonymous_variant c.2010T>C p.Asn670Asn	psageK4_105		putative DNA polymerase family A
NODE_1_length_98440_cov_74.0583	67946	snp	T	C	C:74 T:0	CDS	+	2026/2325	676/774	synonymous_variant c.2026T>C p.Leu676Leu	psageK4_105		putative DNA polymerase family A
NODE_1_length_98440_cov_74.0583	68056	snp	C	T	T:91 C:0	CDS	+	2136/2325	712/774	synonymous_variant c.2136C>T p.Ser712Ser	psageK4_105		putative DNA polymerase family A
NODE_1_length_98440_cov_74.0583	68101	snp	C	T	T:81 C:0	CDS	+	2181/2325	727/774	synonymous_variant c.2181C>T p.Ile727Ile	psageK4_105		putative DNA polymerase family A
NODE_1_length_98440_cov_74.0583	68116	snp	A	G	G:79 A:0	CDS	+	2196/2325	732/774	synonymous_variant c.2196A>G p.Lys732Lys	psageK4_105		putative DNA polymerase family A
NODE_1_length_98440_cov_74.0583	68137	snp	T	G	G:92 T:0	CDS	+	2217/2325	739/774	synonymous_variant c.2217T>G p.Leu739Leu	psageK4_105		putative DNA polymerase family A
NODE_1_length_98440_cov_74.0583	68152	snp	G	A	A:84 G:0	CDS	+	2232/2325	744/774	synonymous_variant c.2232G>A p.Lys744Lys	psageK4_105		putative DNA polymerase family A
NODE_1_length_98440_cov_74.0583	68348	snp	A	G	G:84 A:0	CDS	+	33/192	1963-11-01	synonymous_variant c.33A>G p.Lys11Lys			hypothetical protein
NODE_1_length_98440_cov_74.0583	68366	snp	T	A	A:76 T:0	CDS	+	51/192	17/63	synonymous_variant c.51T>A p.Ala17Ala			hypothetical protein
NODE_1_length_98440_cov_74.0583	68394	snp	A	C	C:80 A:0	CDS	+	79/192	27/63	synonymous_variant c.79A>C p.Arg27Arg			hypothetical protein
NODE_1_length_98440_cov_74.0583	68408	snp	A	G	G:84 A:0	CDS	+	93/192	31/63	synonymous_variant c.93A>G p.Glu31Glu			hypothetical protein
NODE_1_length_98440_cov_74.0583	68438	snp	T	C	C:75 T:0	CDS	+	123/192	41/63	synonymous_variant c.123T>C p.Asn41Asn			hypothetical protein
NODE_1_length_98440_cov_74.0583	68639	snp	T	C	C:98 T:0	CDS	+	117/279	39/92	synonymous_variant c.117T>C p.Thr39Thr	psageK4_106		hypothetical protein
NODE_1_length_98440_cov_74.0583	68651	complex	TACC	AACT	AACT:95 TACC:0	CDS	+	129/279	43/92	synonymous_variant c.129_132delTACCinsAACT p.45	psageK4_106		hypothetical protein
NODE_1_length_98440_cov_74.0583	68675	snp	T	C	C:90 T:0	CDS	+	153/279	51/92	synonymous_variant c.153T>C p.Ala51Ala	psageK4_106		hypothetical protein
NODE_1_length_98440_cov_74.0583	68726	snp	T	C	C:92 T:0	CDS	+	204/279	68/92	synonymous_variant c.204T>C p.Ala68Ala	psageK4_106		hypothetical protein
NODE_1_length_98440_cov_74.0583	68930	snp	C	T	T:127 C:0	CDS	+	94/147	32/48	synonymous_variant c.94C>T p.Leu32Leu	psageK4_107		hypothetical protein
NODE_1_length_98440_cov_74.0583	69070	snp	G	A	A:90 G:0	CDS	+	55/414	19/137	missense_variant c.55G>A p.Asp19Asn	psageK4_108		hypothetical protein
NODE_1_length_98440_cov_74.0583	69183	complex	GTACGAG	ATTTGAT	ATTTGAT:81 GTACGAG:0	CDS	+	168/414	56/137	missense_variant c.168_174delGTACGAGinsATTTGAT p.TyrGlu57PheAsp	psageK4_108		hypothetical protein
NODE_1_length_98440_cov_74.0583	69195	snp	T	G	G:94 T:0	CDS	+	180/414	60/137	synonymous_variant c.180T>G p.Val60Val	psageK4_108		hypothetical protein
NODE_1_length_98440_cov_74.0583	69201	snp	G	A	A:100 G:0	CDS	+	186/414	62/137	synonymous_variant c.186G>A p.Pro62Pro	psageK4_108		hypothetical protein
NODE_1_length_98440_cov_74.0583	69216	snp	T	C	C:106 T:0	CDS	+	201/414	67/137	synonymous_variant c.201T>C p.Asp67Asp	psageK4_108		hypothetical protein
NODE_1_length_98440_cov_74.0583	69243	snp	A	C	C:109 A:0	CDS	+	228/414	76/137	synonymous_variant c.228A>C p.Gly76Gly	psageK4_108		hypothetical protein
NODE_1_length_98440_cov_74.0583	69743	complex	TC	AG	AG:80 TC:0	CDS	+	232/1020	78/339	synonymous_variant c.232_233delTCinsAG p.79	psageK4_109		hypothetical protein
NODE_1_length_98440_cov_74.0583	69850	snp	A	G	G:83 A:0	CDS	+	339/1020	113/339	synonymous_variant c.339A>G p.Gln113Gln	psageK4_109		hypothetical protein
NODE_1_length_98440_cov_74.0583	69961	snp	C	T	T:94 C:0	CDS	+	450/1020	150/339	synonymous_variant c.450C>T p.Asn150Asn	psageK4_109		hypothetical protein
NODE_1_length_98440_cov_74.0583	70075	snp	C	T	T:96 C:0	CDS	+	564/1020	188/339	synonymous_variant c.564C>T p.Ala188Ala	psageK4_109		hypothetical protein
NODE_1_length_98440_cov_74.0583	70084	snp	C	T	T:93 C:0	CDS	+	573/1020	191/339	synonymous_variant c.573C>T p.Ile191Ile	psageK4_109		hypothetical protein
NODE_1_length_98440_cov_74.0583	70093	complex	AGAC	GGAT	GGAT:87 AGAC:0	CDS	+	582/1020	194/339	synonymous_variant c.582_585delAGACinsGGAT p.196	psageK4_109		hypothetical protein
NODE_1_length_98440_cov_74.0583	70117	snp	C	T	T:102 C:0	CDS	+	606/1020	202/339	synonymous_variant c.606C>T p.Arg202Arg	psageK4_109		hypothetical protein
NODE_1_length_98440_cov_74.0583	70240	snp	A	G	G:90 A:0	CDS	+	729/1020	243/339	synonymous_variant c.729A>G p.Glu243Glu	psageK4_109		hypothetical protein
NODE_1_length_98440_cov_74.0583	70255	snp	T	A	A:94 T:0	CDS	+	744/1020	248/339	synonymous_variant c.744T>A p.Val248Val	psageK4_109		hypothetical protein
NODE_1_length_98440_cov_74.0583	70327	snp	T	C	C:92 T:0	CDS	+	816/1020	272/339	synonymous_variant c.816T>C p.Ile272Ile	psageK4_109		hypothetical protein
NODE_1_length_98440_cov_74.0583	70397	snp	T	C	C:88 T:0	CDS	+	886/1020	296/339	synonymous_variant c.886T>C p.Leu296Leu	psageK4_109		hypothetical protein
NODE_1_length_98440_cov_74.0583	70471	snp	C	T	T:98 C:0	CDS	+	960/1020	320/339	synonymous_variant c.960C>T p.Gly320Gly	psageK4_109		hypothetical protein
NODE_1_length_98440_cov_74.0583	70492	snp	A	G	G:86 A:0	CDS	+	981/1020	327/339	synonymous_variant c.981A>G p.Ala327Ala	psageK4_109		hypothetical protein
NODE_1_length_98440_cov_74.0583	70644	snp	C	T	T:81 C:0	CDS	+	39/261	13/86	synonymous_variant c.39C>T p.Asp13Asp	psageK4_110		putative von Willebrand factor type A domain protein
NODE_1_length_98440_cov_74.0583	70656	snp	T	C	C:82 T:0	CDS	+	51/261	17/86	synonymous_variant c.51T>C p.Tyr17Tyr	psageK4_110		putative von Willebrand factor type A domain protein
NODE_1_length_98440_cov_74.0583	70678	snp	G	A	A:71 G:0	CDS	+	73/261	25/86	missense_variant c.73G>A p.Glu25Lys	psageK4_110		putative von Willebrand factor type A domain protein
NODE_1_length_98440_cov_74.0583	70701	snp	C	T	T:82 C:0	CDS	+	96/261	32/86	synonymous_variant c.96C>T p.Asp32Asp	psageK4_110		putative von Willebrand factor type A domain protein
NODE_1_length_98440_cov_74.0583	70718	complex	GAATG	AATAC	AATAC:62 GAATG:0	CDS	+	113/261	38/86	missense_variant c.113_117delGAATGinsAATAC p.GlyMet38GluTyr	psageK4_110		putative von Willebrand factor type A domain protein
NODE_1_length_98440_cov_74.0583	70727	snp	A	G	G:66 A:0	CDS	+	122/261	41/86	missense_variant c.122A>G p.Tyr41Cys	psageK4_110		putative von Willebrand factor type A domain protein
NODE_1_length_98440_cov_74.0583	70797	complex	CACCAAT	GACAAAC	GACAAAC:56 CACCAAT:0	CDS	+	192/261	64/86	synonymous_variant c.192_198delCACCAATinsGACAAAC p.67	psageK4_110		putative von Willebrand factor type A domain protein
NODE_1_length_98440_cov_74.0583	70876	snp	A	C	C:75 A:0	CDS	+	11/114	1937-04-01	missense_variant c.11A>C p.Tyr4Ser	psageK4_111		hypothetical protein
NODE_1_length_98440_cov_74.0583	71074	snp	T	C	C:90 T:0	CDS	+	93/579	31/192	synonymous_variant c.93T>C p.Gly31Gly	psageK4_112		putative von Willebrand factor type A domain protein
NODE_1_length_98440_cov_74.0583	71173	complex	CA	TG	TG:86 CA:0	CDS	+	192/579	64/192	missense_variant c.192_193delCAinsTG p.Asn65Asp	psageK4_112		putative von Willebrand factor type A domain protein
NODE_1_length_98440_cov_74.0583	71185	snp	C	A	A:89 C:0	CDS	+	204/579	68/192	synonymous_variant c.204C>A p.Thr68Thr	psageK4_112		putative von Willebrand factor type A domain protein
NODE_1_length_98440_cov_74.0583	71218	snp	G	A	A:89 G:0	CDS	+	237/579	79/192	synonymous_variant c.237G>A p.Pro79Pro	psageK4_112		putative von Willebrand factor type A domain protein
NODE_1_length_98440_cov_74.0583	71260	snp	G	T	T:86 G:0	CDS	+	279/579	93/192	synonymous_variant c.279G>T p.Leu93Leu	psageK4_112		putative von Willebrand factor type A domain protein
NODE_1_length_98440_cov_74.0583	71270	snp	C	T	T:89 C:0	CDS	+	289/579	97/192	synonymous_variant c.289C>T p.Leu97Leu	psageK4_112		putative von Willebrand factor type A domain protein
NODE_1_length_98440_cov_74.0583	71275	snp	G	T	T:89 G:0	CDS	+	294/579	98/192	synonymous_variant c.294G>T p.Ala98Ala	psageK4_112		putative von Willebrand factor type A domain protein
NODE_1_length_98440_cov_74.0583	71539	snp	C	T	T:75 C:0	CDS	+	558/579	186/192	synonymous_variant c.558C>T p.Tyr186Tyr	psageK4_112		putative von Willebrand factor type A domain protein
NODE_1_length_98440_cov_74.0583	71580	snp	G	A	A:85 G:1	CDS	+	24/276	1991-08-01	synonymous_variant c.24G>A p.Leu8Leu	psageK4_113		hypothetical protein
NODE_1_length_98440_cov_74.0583	71784	snp	T	C	C:101 T:0	CDS	+	228/276	76/91	synonymous_variant c.228T>C p.Asn76Asn	psageK4_113		hypothetical protein
NODE_1_length_98440_cov_74.0583	71845	del	TTG	T	T:91 TTG:0	fasta_record	+			intergenic_region n.71846_71847delTG
NODE_1_length_98440_cov_74.0583	71904	complex	CAGC	TAGT	TAGT:105 CAGC:0	CDS	+	30/1035	10/344	synonymous_variant c.30_33delCAGCinsTAGT p.12	psageK4_114		putative exodeoxyribonuclease
NODE_1_length_98440_cov_74.0583	71913	complex	ATAC	GTAT	GTAT:101 ATAC:0	CDS	+	39/1035	13/344	synonymous_variant c.39_42delATACinsGTAT p.15	psageK4_114		putative exodeoxyribonuclease
NODE_1_length_98440_cov_74.0583	72042	snp	C	T	T:105 C:0	CDS	+	168/1035	56/344	synonymous_variant c.168C>T p.Asp56Asp	psageK4_114		putative exodeoxyribonuclease
NODE_1_length_98440_cov_74.0583	72114	snp	T	C	C:83 T:0	CDS	+	240/1035	80/344	synonymous_variant c.240T>C p.Ile80Ile	psageK4_114		putative exodeoxyribonuclease
NODE_1_length_98440_cov_74.0583	72243	snp	C	T	T:88 C:0	CDS	+	369/1035	123/344	synonymous_variant c.369C>T p.Ser123Ser	psageK4_114		putative exodeoxyribonuclease
NODE_1_length_98440_cov_74.0583	72282	complex	TATC	CATT	CATT:77 TATC:0	CDS	+	408/1035	136/344	synonymous_variant c.408_411delTATCinsCATT p.138	psageK4_114		putative exodeoxyribonuclease
NODE_1_length_98440_cov_74.0583	72315	snp	C	T	T:83 C:0	CDS	+	441/1035	147/344	synonymous_variant c.441C>T p.Asn147Asn	psageK4_114		putative exodeoxyribonuclease
NODE_1_length_98440_cov_74.0583	72417	snp	C	A	A:94 C:0	CDS	+	543/1035	181/344	synonymous_variant c.543C>A p.Arg181Arg	psageK4_114		putative exodeoxyribonuclease
NODE_1_length_98440_cov_74.0583	72429	snp	G	T	T:100 G:0	CDS	+	555/1035	185/344	synonymous_variant c.555G>T p.Val185Val	psageK4_114		putative exodeoxyribonuclease
NODE_1_length_98440_cov_74.0583	72459	snp	T	C	C:97 T:0	CDS	+	585/1035	195/344	synonymous_variant c.585T>C p.Thr195Thr	psageK4_114		putative exodeoxyribonuclease
NODE_1_length_98440_cov_74.0583	72591	snp	T	C	C:84 T:0	CDS	+	717/1035	239/344	synonymous_variant c.717T>C p.Asp239Asp	psageK4_114		putative exodeoxyribonuclease
NODE_1_length_98440_cov_74.0583	72603	snp	T	C	C:87 T:0	CDS	+	729/1035	243/344	synonymous_variant c.729T>C p.Asn243Asn	psageK4_114		putative exodeoxyribonuclease
NODE_1_length_98440_cov_74.0583	72657	snp	G	A	A:80 G:0	CDS	+	783/1035	261/344	synonymous_variant c.783G>A p.Val261Val	psageK4_114		putative exodeoxyribonuclease
NODE_1_length_98440_cov_74.0583	72745	snp	G	A	A:92 G:0	CDS	+	871/1035	291/344	missense_variant c.871G>A p.Ala291Thr	psageK4_114		putative exodeoxyribonuclease
NODE_1_length_98440_cov_74.0583	72895	snp	A	G	G:107 A:0	CDS	+	1021/1035	341/344	missense_variant c.1021A>G p.Met341Val	psageK4_114		putative exodeoxyribonuclease
NODE_1_length_98440_cov_74.0583	72912	complex	TCG	GCA	GCA:101 TCG:0	CDS	+	4/225	1974-02-01	missense_variant c.4_6delTCGinsGCA p.Ser2Ala	psageK4_115		hypothetical protein
NODE_1_length_98440_cov_74.0583	72944	snp	C	T	T:96 C:0	CDS	+	36/225	1974-12-01	synonymous_variant c.36C>T p.Arg12Arg	psageK4_115		hypothetical protein
NODE_1_length_98440_cov_74.0583	72974	snp	G	A	A:100 G:0	CDS	+	66/225	22/74	synonymous_variant c.66G>A p.Val22Val	psageK4_115		hypothetical protein
NODE_1_length_98440_cov_74.0583	73046	complex	AG	GT	GT:78 AG:0	CDS	+	138/225	46/74	missense_variant c.138_139delAGinsGT p.Ala47Ser	psageK4_115		hypothetical protein
NODE_1_length_98440_cov_74.0583	73064	snp	T	C	C:81 T:0	CDS	+	156/225	52/74	synonymous_variant c.156T>C p.Asn52Asn	psageK4_115		hypothetical protein
NODE_1_length_98440_cov_74.0583	73076	snp	C	T	T:81 C:0	CDS	+	168/225	56/74	synonymous_variant c.168C>T p.Asp56Asp	psageK4_115		hypothetical protein
NODE_1_length_98440_cov_74.0583	73100	snp	T	C	C:83 T:0	CDS	+	192/225	64/74	synonymous_variant c.192T>C p.Asn64Asn	psageK4_115		hypothetical protein
NODE_1_length_98440_cov_74.0583	73267	snp	C	T	T:90 C:0	CDS	+	84/501	28/166	synonymous_variant c.84C>T p.Ser28Ser	psageK4_116		putative HNH endonuclease
NODE_1_length_98440_cov_74.0583	73282	snp	A	C	C:88 A:3	CDS	+	99/501	33/166	synonymous_variant c.99A>C p.Thr33Thr	psageK4_116		putative HNH endonuclease
NODE_1_length_98440_cov_74.0583	73310	snp	A	C	C:89 A:0	CDS	+	127/501	43/166	synonymous_variant c.127A>C p.Arg43Arg	psageK4_116		putative HNH endonuclease
NODE_1_length_98440_cov_74.0583	73318	snp	G	A	A:89 G:0	CDS	+	135/501	45/166	synonymous_variant c.135G>A p.Lys45Lys	psageK4_116		putative HNH endonuclease
NODE_1_length_98440_cov_74.0583	73354	snp	G	A	A:99 G:0	CDS	+	171/501	57/166	synonymous_variant c.171G>A p.Glu57Glu	psageK4_116		putative HNH endonuclease
NODE_1_length_98440_cov_74.0583	73375	snp	A	G	G:103 A:0	CDS	+	192/501	64/166	synonymous_variant c.192A>G p.Glu64Glu	psageK4_116		putative HNH endonuclease
NODE_1_length_98440_cov_74.0583	73526	mnp	AG	TC	TC:74 AG:0	CDS	+	343/501	115/166	synonymous_variant c.343_344delAGinsTC p.116	psageK4_116		putative HNH endonuclease
NODE_1_length_98440_cov_74.0583	73704	mnp	TC	AT	AT:72 TC:0	CDS	+	24/363	8/120	synonymous_variant c.24_25delTCinsAT p.10	psageK4_117		putative peptidyl-tRNA hydrolase
NODE_1_length_98440_cov_74.0583	73719	snp	A	G	G:69 A:0	CDS	+	39/363	13/120	synonymous_variant c.39A>G p.Pro13Pro	psageK4_117		putative peptidyl-tRNA hydrolase
NODE_1_length_98440_cov_74.0583	73767	snp	T	C	C:68 T:0	CDS	+	87/363	29/120	synonymous_variant c.87T>C p.His29His	psageK4_117		putative peptidyl-tRNA hydrolase
NODE_1_length_98440_cov_74.0583	73815	snp	C	T	T:54 C:0	CDS	+	135/363	45/120	synonymous_variant c.135C>T p.Asp45Asp	psageK4_117		putative peptidyl-tRNA hydrolase
NODE_1_length_98440_cov_74.0583	73830	complex	AAGAGACTCT	GCACGATTCC	GCACGATTCC:45 AAGAGACTCT:0	CDS	+	150/363	50/120	missense_variant c.150_159delAAGAGACTCTinsGCACGATTCC p.Arg51His	psageK4_117		putative peptidyl-tRNA hydrolase
NODE_1_length_98440_cov_74.0583	73860	snp	A	T	T:51 A:0	CDS	+	180/363	60/120	synonymous_variant c.180A>T p.Arg60Arg	psageK4_117		putative peptidyl-tRNA hydrolase
NODE_1_length_98440_cov_74.0583	73869	complex	TC	CA	CA:50 TC:0	CDS	+	189/363	63/120	synonymous_variant c.189_190delTCinsCA p.65	psageK4_117		putative peptidyl-tRNA hydrolase
NODE_1_length_98440_cov_74.0583	73878	snp	T	C	C:52 T:0	CDS	+	198/363	66/120	synonymous_variant c.198T>C p.Tyr66Tyr	psageK4_117		putative peptidyl-tRNA hydrolase
NODE_1_length_98440_cov_74.0583	73884	snp	G	A	A:50 G:0	CDS	+	204/363	68/120	synonymous_variant c.204G>A p.Lys68Lys	psageK4_117		putative peptidyl-tRNA hydrolase
NODE_1_length_98440_cov_74.0583	73893	complex	TACTTTG	CACTCTA	CACTCTA:45 TACTTTG:0	CDS	+	213/363	71/120	synonymous_variant c.213_219delTACTTTGinsCACTCTA p.74	psageK4_117		putative peptidyl-tRNA hydrolase
NODE_1_length_98440_cov_74.0583	73914	snp	T	C	C:57 T:0	CDS	+	234/363	78/120	synonymous_variant c.234T>C p.Gly78Gly	psageK4_117		putative peptidyl-tRNA hydrolase
NODE_1_length_98440_cov_74.0583	73938	snp	T	G	G:68 T:0	CDS	+	258/363	86/120	synonymous_variant c.258T>G p.Gly86Gly	psageK4_117		putative peptidyl-tRNA hydrolase
NODE_1_length_98440_cov_74.0583	73980	complex	AGTT	TGTA	TGTA:73 AGTT:0	CDS	+	300/363	100/120	synonymous_variant c.300_303delAGTTinsTGTA p.102	psageK4_117		putative peptidyl-tRNA hydrolase
NODE_1_length_98440_cov_74.0583	74131	snp	A	G	G:78 A:0	CDS	+	96/783	32/260	synonymous_variant c.96A>G p.Lys32Lys	psageK4_118		putative phosphoesterase
NODE_1_length_98440_cov_74.0583	74333	snp	G	A	A:90 G:0	CDS	+	298/783	100/260	missense_variant c.298G>A p.Val100Ile	psageK4_118		putative phosphoesterase
NODE_1_length_98440_cov_74.0583	74452	snp	G	A	A:80 G:0	CDS	+	417/783	139/260	synonymous_variant c.417G>A p.Lys139Lys	psageK4_118		putative phosphoesterase
NODE_1_length_98440_cov_74.0583	74515	snp	T	C	C:82 T:1	CDS	+	480/783	160/260	synonymous_variant c.480T>C p.Asn160Asn	psageK4_118		putative phosphoesterase
NODE_1_length_98440_cov_74.0583	74545	snp	T	C	C:83 T:0	CDS	+	510/783	170/260	synonymous_variant c.510T>C p.Asn170Asn	psageK4_118		putative phosphoesterase
NODE_1_length_98440_cov_74.0583	74587	snp	C	T	T:81 C:0	CDS	+	552/783	184/260	synonymous_variant c.552C>T p.Val184Val	psageK4_118		putative phosphoesterase
NODE_1_length_98440_cov_74.0583	74662	snp	T	C	C:72 T:0	CDS	+	627/783	209/260	synonymous_variant c.627T>C p.Asn209Asn	psageK4_118		putative phosphoesterase
NODE_1_length_98440_cov_74.0583	74704	snp	A	G	G:92 A:0	CDS	+	669/783	223/260	synonymous_variant c.669A>G p.Gln223Gln	psageK4_118		putative phosphoesterase
NODE_1_length_98440_cov_74.0583	74767	snp	C	T	T:78 C:0	CDS	+	732/783	244/260	synonymous_variant c.732C>T p.Pro244Pro	psageK4_118		putative phosphoesterase
NODE_1_length_98440_cov_74.0583	74785	snp	T	C	C:79 T:0	CDS	+	750/783	250/260	synonymous_variant c.750T>C p.Asp250Asp	psageK4_118		putative phosphoesterase
NODE_1_length_98440_cov_74.0583	74806	snp	C	T	T:69 C:0	CDS	+	771/783	257/260	synonymous_variant c.771C>T p.Asn257Asn	psageK4_118		putative phosphoesterase
NODE_1_length_98440_cov_74.0583	74812	mnp	AG	GA	GA:64 AG:0	CDS	+	777/783	259/260	missense_variant c.777_778delAGinsGA p.Gly260Ser	psageK4_118		putative phosphoesterase
NODE_1_length_98440_cov_74.0583	74827	del	AG	A	A:59 AG:0	fasta_record	+			intergenic_region n.74828delG
NODE_1_length_98440_cov_74.0583	74846	del	GC	G	G:42 GC:0	fasta_record	+			intergenic_region n.74847delC
NODE_1_length_98440_cov_74.0583	74861	snp	A	T	T:40 A:0	fasta_record	+			intergenic_region n.74861A>T
NODE_1_length_98440_cov_74.0583	74868	complex	AGTTATGA	CAACATGG	CAACATGG:35 AGTTATGA:0	fasta_record	+		1973-02-01	missense_variant c.-4_4delAGTTATGAinsCAACATGG p.Thr2Ala
NODE_1_length_98440_cov_74.0583	74881	complex	ACA	TCT	TCT:37 ACA:0	CDS	+	10/222	1973-04-01	missense_variant c.10_12delACAinsTCT p.Thr4Ser	psageK4_119		hypothetical protein
NODE_1_length_98440_cov_74.0583	74892	complex	ATCTC	GTCTT	GTCTT:44 ATCTC:0	CDS	+	21/222	1973-07-01	synonymous_variant c.21_25delATCTCinsGTCTT p.10	psageK4_119		hypothetical protein
NODE_1_length_98440_cov_74.0583	74916	snp	C	T	T:61 C:0	CDS	+	45/222	15/73	synonymous_variant c.45C>T p.Asn15Asn	psageK4_119		hypothetical protein
NODE_1_length_98440_cov_74.0583	75057	snp	T	C	C:89 T:0	CDS	+	186/222	62/73	synonymous_variant c.186T>C p.Tyr62Tyr	psageK4_119		hypothetical protein
NODE_1_length_98440_cov_74.0583	75087	snp	G	T	T:92 G:0	CDS	+	216/222	72/73	missense_variant c.216G>T p.Met72Ile	psageK4_119		hypothetical protein
NODE_1_length_98440_cov_74.0583	75236	snp	A	G	G:101 A:0	CDS	+	147/201	49/66	synonymous_variant c.147A>G p.Glu49Glu	psageK4_120		hypothetical protein
NODE_1_length_98440_cov_74.0583	75243	snp	C	T	T:102 C:0	CDS	+	154/201	52/66	synonymous_variant c.154C>T p.Leu52Leu	psageK4_120		hypothetical protein
NODE_1_length_98440_cov_74.0583	75361	complex	TCGA	GCGC	GCGC:65 TCGA:0	CDS	+	75/681	25/226	synonymous_variant c.75_78delTCGAinsGCGC p.27	psageK4_121		hypothetical protein
NODE_1_length_98440_cov_74.0583	75373	snp	G	C	C:61 G:0	CDS	+	87/681	29/226	synonymous_variant c.87G>C p.Val29Val	psageK4_121		hypothetical protein
NODE_1_length_98440_cov_74.0583	75383	snp	A	C	C:74 A:1	CDS	+	97/681	33/226	missense_variant c.97A>C p.Met33Leu	psageK4_121		hypothetical protein
NODE_1_length_98440_cov_74.0583	75397	snp	A	G	G:69 A:0	CDS	+	111/681	37/226	synonymous_variant c.111A>G p.Lys37Lys	psageK4_121		hypothetical protein
NODE_1_length_98440_cov_74.0583	75439	complex	AGGTGATCAA	GGACACTCAG	GGACACTCAG:44 AGGTGATCAA:0	CDS	+	153/681	51/226	missense_variant c.153_162delAGGTGATCAAinsGGACACTCAG p.GlyAsp52AspThr	psageK4_121		hypothetical protein
NODE_1_length_98440_cov_74.0583	75622	snp	G	A	A:76 G:0	CDS	+	336/681	112/226	synonymous_variant c.336G>A p.Glu112Glu	psageK4_121		hypothetical protein
NODE_1_length_98440_cov_74.0583	75634	snp	C	T	T:74 C:0	CDS	+	348/681	116/226	synonymous_variant c.348C>T p.Ile116Ile	psageK4_121		hypothetical protein
NODE_1_length_98440_cov_74.0583	75673	mnp	GC	AT	AT:75 GC:0	CDS	+	387/681	129/226	synonymous_variant c.387_388delGCinsAT p.131	psageK4_121		hypothetical protein
NODE_1_length_98440_cov_74.0583	75682	snp	G	A	A:82 G:0	CDS	+	396/681	132/226	synonymous_variant c.396G>A p.Leu132Leu	psageK4_121		hypothetical protein
NODE_1_length_98440_cov_74.0583	75718	snp	A	T	T:85 A:1	CDS	+	432/681	144/226	synonymous_variant c.432A>T p.Thr144Thr	psageK4_121		hypothetical protein
NODE_1_length_98440_cov_74.0583	75727	complex	TTAC	ATAT	ATAT:86 TTAC:0	CDS	+	441/681	147/226	synonymous_variant c.441_444delTTACinsATAT p.149	psageK4_121		hypothetical protein
NODE_1_length_98440_cov_74.0583	75739	snp	C	T	T:87 C:0	CDS	+	453/681	151/226	synonymous_variant c.453C>T p.His151His	psageK4_121		hypothetical protein
NODE_1_length_98440_cov_74.0583	75748	snp	A	G	G:89 A:0	CDS	+	462/681	154/226	synonymous_variant c.462A>G p.Gln154Gln	psageK4_121		hypothetical protein
NODE_1_length_98440_cov_74.0583	75772	mnp	TC	AT	AT:86 TC:0	CDS	+	486/681	162/226	synonymous_variant c.486_487delTCinsAT p.164	psageK4_121		hypothetical protein
NODE_1_length_98440_cov_74.0583	75814	snp	A	G	G:90 A:0	CDS	+	528/681	176/226	synonymous_variant c.528A>G p.Lys176Lys	psageK4_121		hypothetical protein
NODE_1_length_98440_cov_74.0583	75856	snp	T	C	C:88 T:0	CDS	+	570/681	190/226	synonymous_variant c.570T>C p.Asp190Asp	psageK4_121		hypothetical protein
NODE_1_length_98440_cov_74.0583	75886	snp	C	T	T:94 C:0	CDS	+	600/681	200/226	synonymous_variant c.600C>T p.His200His	psageK4_121		hypothetical protein
NODE_1_length_98440_cov_74.0583	76175	snp	A	T	T:80 A:0	CDS	+	132/942	44/313	synonymous_variant c.132A>T p.Ala44Ala	psageK4_122		putative FAD-dependent thymidylate synthase
NODE_1_length_98440_cov_74.0583	76241	snp	A	C	C:83 A:0	CDS	+	198/942	66/313	synonymous_variant c.198A>C p.Ile66Ile	psageK4_122		putative FAD-dependent thymidylate synthase
NODE_1_length_98440_cov_74.0583	76511	snp	C	A	A:96 C:0	CDS	+	468/942	156/313	synonymous_variant c.468C>A p.Ala156Ala	psageK4_122		putative FAD-dependent thymidylate synthase
NODE_1_length_98440_cov_74.0583	76547	snp	A	T	T:101 A:0	CDS	+	504/942	168/313	synonymous_variant c.504A>T p.Pro168Pro	psageK4_122		putative FAD-dependent thymidylate synthase
NODE_1_length_98440_cov_74.0583	76559	snp	G	A	A:82 G:0	CDS	+	516/942	172/313	synonymous_variant c.516G>A p.Gln172Gln	psageK4_122		putative FAD-dependent thymidylate synthase
NODE_1_length_98440_cov_74.0583	76592	snp	A	G	G:86 A:0	CDS	+	549/942	183/313	synonymous_variant c.549A>G p.Val183Val	psageK4_122		putative FAD-dependent thymidylate synthase
NODE_1_length_98440_cov_74.0583	76604	snp	T	C	C:91 T:0	CDS	+	561/942	187/313	synonymous_variant c.561T>C p.Arg187Arg	psageK4_122		putative FAD-dependent thymidylate synthase
NODE_1_length_98440_cov_74.0583	76616	snp	C	T	T:97 C:0	CDS	+	573/942	191/313	synonymous_variant c.573C>T p.Asp191Asp	psageK4_122		putative FAD-dependent thymidylate synthase
NODE_1_length_98440_cov_74.0583	76622	snp	C	T	T:91 C:0	CDS	+	579/942	193/313	synonymous_variant c.579C>T p.Leu193Leu	psageK4_122		putative FAD-dependent thymidylate synthase
NODE_1_length_98440_cov_74.0583	76634	snp	C	T	T:87 C:0	CDS	+	591/942	197/313	synonymous_variant c.591C>T p.Gly197Gly	psageK4_122		putative FAD-dependent thymidylate synthase
NODE_1_length_98440_cov_74.0583	76691	snp	T	C	C:78 T:0	CDS	+	648/942	216/313	synonymous_variant c.648T>C p.Cys216Cys	psageK4_122		putative FAD-dependent thymidylate synthase
NODE_1_length_98440_cov_74.0583	76751	snp	A	G	G:68 A:0	CDS	+	708/942	236/313	synonymous_variant c.708A>G p.Lys236Lys	psageK4_122		putative FAD-dependent thymidylate synthase
NODE_1_length_98440_cov_74.0583	76772	snp	A	G	G:49 A:0	CDS	+	729/942	243/313	synonymous_variant c.729A>G p.Pro243Pro	psageK4_122		putative FAD-dependent thymidylate synthase
NODE_1_length_98440_cov_74.0583	76778	complex	TGCT	CGCC	CGCC:45 TGCT:0	CDS	+	735/942	245/313	synonymous_variant c.735_738delTGCTinsCGCC p.247	psageK4_122		putative FAD-dependent thymidylate synthase
NODE_1_length_98440_cov_74.0583	76856	snp	C	G	G:72 C:0	CDS	+	813/942	271/313	missense_variant c.813C>G p.Asp271Glu	psageK4_122		putative FAD-dependent thymidylate synthase
NODE_1_length_98440_cov_74.0583	76865	snp	T	C	C:68 T:0	CDS	+	822/942	274/313	synonymous_variant c.822T>C p.Asp274Asp	psageK4_122		putative FAD-dependent thymidylate synthase
NODE_1_length_98440_cov_74.0583	77543	snp	C	T	T:115 C:0	CDS	+	219/1056	73/351	synonymous_variant c.219C>T p.His73His	psageK4_124		putative ribonucleotide-diphosphate reductase beta subunit
NODE_1_length_98440_cov_74.0583	77567	snp	G	A	A:106 G:0	CDS	+	243/1056	81/351	synonymous_variant c.243G>A p.Leu81Leu	psageK4_124		putative ribonucleotide-diphosphate reductase beta subunit
NODE_1_length_98440_cov_74.0583	77630	snp	T	C	C:91 T:0	CDS	+	306/1056	102/351	synonymous_variant c.306T>C p.Phe102Phe	psageK4_124		putative ribonucleotide-diphosphate reductase beta subunit
NODE_1_length_98440_cov_74.0583	77669	snp	T	C	C:100 T:0	CDS	+	345/1056	115/351	synonymous_variant c.345T>C p.Ala115Ala	psageK4_124		putative ribonucleotide-diphosphate reductase beta subunit
NODE_1_length_98440_cov_74.0583	77747	snp	C	T	T:111 C:0	CDS	+	423/1056	141/351	synonymous_variant c.423C>T p.Tyr141Tyr	psageK4_124		putative ribonucleotide-diphosphate reductase beta subunit
NODE_1_length_98440_cov_74.0583	77789	snp	G	A	A:89 G:0	CDS	+	465/1056	155/351	synonymous_variant c.465G>A p.Glu155Glu	psageK4_124		putative ribonucleotide-diphosphate reductase beta subunit
NODE_1_length_98440_cov_74.0583	77831	snp	A	G	G:87 A:0	CDS	+	507/1056	169/351	synonymous_variant c.507A>G p.Ser169Ser	psageK4_124		putative ribonucleotide-diphosphate reductase beta subunit
NODE_1_length_98440_cov_74.0583	77861	snp	C	A	A:94 C:0	CDS	+	537/1056	179/351	synonymous_variant c.537C>A p.Ala179Ala	psageK4_124		putative ribonucleotide-diphosphate reductase beta subunit
NODE_1_length_98440_cov_74.0583	77894	snp	C	T	T:82 C:0	CDS	+	570/1056	190/351	synonymous_variant c.570C>T p.Ser190Ser	psageK4_124		putative ribonucleotide-diphosphate reductase beta subunit
NODE_1_length_98440_cov_74.0583	77921	snp	C	T	T:72 C:0	CDS	+	597/1056	199/351	synonymous_variant c.597C>T p.Leu199Leu	psageK4_124		putative ribonucleotide-diphosphate reductase beta subunit
NODE_1_length_98440_cov_74.0583	77981	snp	C	T	T:84 C:1	CDS	+	657/1056	219/351	synonymous_variant c.657C>T p.Ala219Ala	psageK4_124		putative ribonucleotide-diphosphate reductase beta subunit
NODE_1_length_98440_cov_74.0583	77993	snp	A	G	G:81 A:0	CDS	+	669/1056	223/351	synonymous_variant c.669A>G p.Ala223Ala	psageK4_124		putative ribonucleotide-diphosphate reductase beta subunit
NODE_1_length_98440_cov_74.0583	78008	snp	T	C	C:85 T:0	CDS	+	684/1056	228/351	synonymous_variant c.684T>C p.Tyr228Tyr	psageK4_124		putative ribonucleotide-diphosphate reductase beta subunit
NODE_1_length_98440_cov_74.0583	78164	snp	T	C	C:103 T:0	CDS	+	840/1056	280/351	synonymous_variant c.840T>C p.Tyr280Tyr	psageK4_124		putative ribonucleotide-diphosphate reductase beta subunit
NODE_1_length_98440_cov_74.0583	78179	snp	G	T	T:107 G:0	CDS	+	855/1056	285/351	synonymous_variant c.855G>T p.Leu285Leu	psageK4_124		putative ribonucleotide-diphosphate reductase beta subunit
NODE_1_length_98440_cov_74.0583	78299	snp	C	T	T:97 C:0	CDS	+	975/1056	325/351	synonymous_variant c.975C>T p.Gly325Gly	psageK4_124		putative ribonucleotide-diphosphate reductase beta subunit
NODE_1_length_98440_cov_74.0583	78396	snp	C	T	T:107 C:0	CDS	+	24/1731	8/576	synonymous_variant c.24C>T p.Arg8Arg	psageK4_125		putative Ribonucleotide reductase of class Ia (aerobic), alpha subunit (EC 1.17.4.1)
NODE_1_length_98440_cov_74.0583	78489	snp	A	T	T:99 A:0	CDS	+	117/1731	39/576	synonymous_variant c.117A>T p.Thr39Thr	psageK4_125		putative Ribonucleotide reductase of class Ia (aerobic), alpha subunit (EC 1.17.4.1)
NODE_1_length_98440_cov_74.0583	78504	snp	C	T	T:111 C:0	CDS	+	132/1731	44/576	synonymous_variant c.132C>T p.Phe44Phe	psageK4_125		putative Ribonucleotide reductase of class Ia (aerobic), alpha subunit (EC 1.17.4.1)
NODE_1_length_98440_cov_74.0583	78549	snp	T	C	C:109 T:0	CDS	+	177/1731	59/576	synonymous_variant c.177T>C p.Tyr59Tyr	psageK4_125		putative Ribonucleotide reductase of class Ia (aerobic), alpha subunit (EC 1.17.4.1)
NODE_1_length_98440_cov_74.0583	78888	snp	G	A	A:106 G:0	CDS	+	516/1731	172/576	synonymous_variant c.516G>A p.Glu172Glu	psageK4_125		putative Ribonucleotide reductase of class Ia (aerobic), alpha subunit (EC 1.17.4.1)
NODE_1_length_98440_cov_74.0583	78966	snp	T	C	C:100 T:0	CDS	+	594/1731	198/576	synonymous_variant c.594T>C p.Asp198Asp	psageK4_125		putative Ribonucleotide reductase of class Ia (aerobic), alpha subunit (EC 1.17.4.1)
NODE_1_length_98440_cov_74.0583	79002	snp	C	A	A:85 C:0	CDS	+	630/1731	210/576	synonymous_variant c.630C>A p.Gly210Gly	psageK4_125		putative Ribonucleotide reductase of class Ia (aerobic), alpha subunit (EC 1.17.4.1)
NODE_1_length_98440_cov_74.0583	79068	snp	T	C	C:86 T:0	CDS	+	696/1731	232/576	synonymous_variant c.696T>C p.Phe232Phe	psageK4_125		putative Ribonucleotide reductase of class Ia (aerobic), alpha subunit (EC 1.17.4.1)
NODE_1_length_98440_cov_74.0583	79104	snp	G	A	A:89 G:0	CDS	+	732/1731	244/576	synonymous_variant c.732G>A p.Lys244Lys	psageK4_125		putative Ribonucleotide reductase of class Ia (aerobic), alpha subunit (EC 1.17.4.1)
NODE_1_length_98440_cov_74.0583	79149	snp	G	A	A:77 G:0	CDS	+	777/1731	259/576	synonymous_variant c.777G>A p.Lys259Lys	psageK4_125		putative Ribonucleotide reductase of class Ia (aerobic), alpha subunit (EC 1.17.4.1)
NODE_1_length_98440_cov_74.0583	79203	snp	A	C	C:87 A:1	CDS	+	831/1731	277/576	synonymous_variant c.831A>C p.Thr277Thr	psageK4_125		putative Ribonucleotide reductase of class Ia (aerobic), alpha subunit (EC 1.17.4.1)
NODE_1_length_98440_cov_74.0583	79224	complex	GTAC	ATAT	ATAT:86 GTAC:0	CDS	+	852/1731	284/576	synonymous_variant c.852_855delGTACinsATAT p.286	psageK4_125		putative Ribonucleotide reductase of class Ia (aerobic), alpha subunit (EC 1.17.4.1)
NODE_1_length_98440_cov_74.0583	79506	snp	A	G	G:82 A:0	CDS	+	1134/1731	378/576	synonymous_variant c.1134A>G p.Lys378Lys	psageK4_125		putative Ribonucleotide reductase of class Ia (aerobic), alpha subunit (EC 1.17.4.1)
NODE_1_length_98440_cov_74.0583	79521	snp	C	T	T:70 C:0	CDS	+	1149/1731	383/576	synonymous_variant c.1149C>T p.Ile383Ile	psageK4_125		putative Ribonucleotide reductase of class Ia (aerobic), alpha subunit (EC 1.17.4.1)
NODE_1_length_98440_cov_74.0583	79548	snp	G	A	A:78 G:0	CDS	+	1176/1731	392/576	synonymous_variant c.1176G>A p.Glu392Glu	psageK4_125		putative Ribonucleotide reductase of class Ia (aerobic), alpha subunit (EC 1.17.4.1)
NODE_1_length_98440_cov_74.0583	79593	snp	G	T	T:85 G:0	CDS	+	1221/1731	407/576	synonymous_variant c.1221G>T p.Leu407Leu	psageK4_125		putative Ribonucleotide reductase of class Ia (aerobic), alpha subunit (EC 1.17.4.1)
NODE_1_length_98440_cov_74.0583	79707	snp	G	A	A:79 G:0	CDS	+	1335/1731	445/576	synonymous_variant c.1335G>A p.Gln445Gln	psageK4_125		putative Ribonucleotide reductase of class Ia (aerobic), alpha subunit (EC 1.17.4.1)
NODE_1_length_98440_cov_74.0583	79734	snp	T	C	C:69 T:0	CDS	+	1362/1731	454/576	synonymous_variant c.1362T>C p.Ile454Ile	psageK4_125		putative Ribonucleotide reductase of class Ia (aerobic), alpha subunit (EC 1.17.4.1)
NODE_1_length_98440_cov_74.0583	79791	snp	G	A	A:68 G:0	CDS	+	1419/1731	473/576	synonymous_variant c.1419G>A p.Val473Val	psageK4_125		putative Ribonucleotide reductase of class Ia (aerobic), alpha subunit (EC 1.17.4.1)
NODE_1_length_98440_cov_74.0583	79860	snp	A	G	G:76 A:0	CDS	+	1488/1731	496/576	synonymous_variant c.1488A>G p.Val496Val	psageK4_125		putative Ribonucleotide reductase of class Ia (aerobic), alpha subunit (EC 1.17.4.1)
NODE_1_length_98440_cov_74.0583	79872	snp	G	C	C:78 G:0	CDS	+	1500/1731	500/576	synonymous_variant c.1500G>C p.Gly500Gly	psageK4_125		putative Ribonucleotide reductase of class Ia (aerobic), alpha subunit (EC 1.17.4.1)
NODE_1_length_98440_cov_74.0583	79947	snp	T	C	C:76 T:0	CDS	+	1575/1731	525/576	synonymous_variant c.1575T>C p.Ile525Ile	psageK4_125		putative Ribonucleotide reductase of class Ia (aerobic), alpha subunit (EC 1.17.4.1)
NODE_1_length_98440_cov_74.0583	80339	snp	C	T	T:81 C:0	CDS	+	195/357	65/118	synonymous_variant c.195C>T p.Asn65Asn	psageK4_126		hypothetical protein
NODE_1_length_98440_cov_74.0583	80435	snp	C	T	T:96 C:0	CDS	+	291/357	97/118	synonymous_variant c.291C>T p.Val97Val	psageK4_126		hypothetical protein
NODE_1_length_98440_cov_74.0583	80450	snp	C	T	T:99 C:0	CDS	-	306/357	102/118	synonymous_variant c.306C>T p.Val102Val			hypothetical protein
NODE_1_length_98440_cov_74.0583	80611	complex	GGGTAGCACAGGCTTCCCT	AGGTTCTTCGAACTGCCCA	AGGTTCTTCGAACTGCCCA:37 GGGTAGCACAGGCTTCCCT:0	CDS	-	385/555	123/184	missense_variant c.367_385delAGGGAAGCCTGTGCTACCCinsTGGGCAGTTCGAAGAACCT p.ArgGluAlaCysAlaThrHis123TrpAlaValArgArgThrTyr			hypothetical protein
NODE_1_length_98440_cov_74.0583	80644	snp	G	A	A:48 G:0	CDS	-	352/555	118/184	missense_variant c.352C>T p.Leu118Phe			hypothetical protein
NODE_1_length_98440_cov_74.0583	80686	snp	T	C	C:32 T:0	CDS	-	310/555	104/184	missense_variant c.310A>G p.Met104Val			hypothetical protein
NODE_1_length_98440_cov_74.0583	80731	snp	G	A	A:21 G:0	CDS	-	265/555	89/184	missense_variant c.265C>T p.Leu89Phe			hypothetical protein
NODE_1_length_98440_cov_74.0583	80753	complex	CGT	AGA	AGA:19 CGT:0	CDS	-	243/555	81/184	missense_variant c.241_243delACGinsTCT p.Thr81Ser			hypothetical protein
NODE_1_length_98440_cov_74.0583	81003	snp	C	T	T:39 C:0	fasta_record	+			intergenic_region n.81003C>T
NODE_1_length_98440_cov_74.0583	81056	snp	A	G	G:54 A:0	fasta_record	+			intergenic_region n.81056A>G
NODE_1_length_98440_cov_74.0583	81202	snp	G	A	A:72 G:0	CDS	+	129/201	43/66	synonymous_variant c.129G>A p.Lys43Lys	psageK4_127		hypothetical protein
NODE_1_length_98440_cov_74.0583	81474	snp	C	T	T:74 C:0	CDS	+	199/357	67/118	synonymous_variant c.199C>T p.Leu67Leu	psageK4_128		hypothetical protein
NODE_1_length_98440_cov_74.0583	81521	snp	A	C	C:82 A:1	CDS	+	246/357	82/118	synonymous_variant c.246A>C p.Ala82Ala	psageK4_128		hypothetical protein
NODE_1_length_98440_cov_74.0583	81545	complex	ACTG	GCTT	GCTT:79 ACTG:0	CDS	+	270/357	90/118	synonymous_variant c.270_273delACTGinsGCTT p.92	psageK4_128		hypothetical protein
NODE_1_length_98440_cov_74.0583	81649	snp	C	T	T:80 C:0	CDS	+	21/231	1976-07-01	synonymous_variant c.21C>T p.Ser7Ser	psageK4_129		putative glutaredoxin
NODE_1_length_98440_cov_74.0583	81721	snp	A	G	G:76 A:0	CDS	+	93/231	31/76	synonymous_variant c.93A>G p.Leu31Leu	psageK4_129		putative glutaredoxin
NODE_1_length_98440_cov_74.0583	81820	snp	T	C	C:95 T:0	CDS	+	192/231	64/76	synonymous_variant c.192T>C p.Gly64Gly	psageK4_129		putative glutaredoxin
NODE_1_length_98440_cov_74.0583	81856	snp	A	G	G:97 A:0	CDS	+	1/198	1965-01-01	initiator_codon_variant c.1A>G p.Met1?	psageK4_130		hypothetical protein
NODE_1_length_98440_cov_74.0583	81891	snp	T	C	C:93 T:0	CDS	+	36/198	1965-12-01	synonymous_variant c.36T>C p.Ile12Ile	psageK4_130		hypothetical protein
NODE_1_length_98440_cov_74.0583	82072	snp	A	T	T:76 A:0	CDS	+	20/210	1969-07-01	missense_variant c.20A>T p.Glu7Val	psageK4_131		hypothetical protein
NODE_1_length_98440_cov_74.0583	82079	snp	T	A	A:73 T:0	CDS	+	27/210	1969-09-01	synonymous_variant c.27T>A p.Ala9Ala	psageK4_131		hypothetical protein
NODE_1_length_98440_cov_74.0583	82089	mnp	GC	CG	CG:56 GC:0	CDS	+	37/210	13/69	missense_variant c.37_38delGCinsCG p.Ala13Arg	psageK4_131		hypothetical protein
NODE_1_length_98440_cov_74.0583	82095	complex	ATCATG	CTGTTC	CTGTTC:54 ATCATG:0	CDS	+	43/210	15/69	missense_variant c.43_48delATCATGinsCTGTTC p.IleMet15LeuPhe	psageK4_131		hypothetical protein
NODE_1_length_98440_cov_74.0583	82130	snp	A	G	G:77 A:0	CDS	+	78/210	26/69	synonymous_variant c.78A>G p.Lys26Lys	psageK4_131		hypothetical protein
NODE_1_length_98440_cov_74.0583	82151	snp	C	T	T:74 C:0	CDS	+	99/210	33/69	synonymous_variant c.99C>T p.Asp33Asp	psageK4_131		hypothetical protein
NODE_1_length_98440_cov_74.0583	82314	snp	C	T	T:96 C:0	CDS	+	42/414	14/137	synonymous_variant c.42C>T p.Ile14Ile	psageK4_132		hypothetical protein
NODE_1_length_98440_cov_74.0583	82392	snp	T	C	C:93 T:0	CDS	+	120/414	40/137	synonymous_variant c.120T>C p.Thr40Thr	psageK4_132		hypothetical protein
NODE_1_length_98440_cov_74.0583	82423	snp	C	T	T:93 C:0	CDS	+	151/414	51/137	synonymous_variant c.151C>T p.Leu51Leu	psageK4_132		hypothetical protein
NODE_1_length_98440_cov_74.0583	82444	snp	C	T	T:89 C:0	CDS	+	172/414	58/137	synonymous_variant c.172C>T p.Leu58Leu	psageK4_132		hypothetical protein
NODE_1_length_98440_cov_74.0583	82461	snp	A	G	G:90 A:0	CDS	+	189/414	63/137	synonymous_variant c.189A>G p.Val63Val	psageK4_132		hypothetical protein
NODE_1_length_98440_cov_74.0583	82467	snp	A	G	G:98 A:0	CDS	+	195/414	65/137	synonymous_variant c.195A>G p.Glu65Glu	psageK4_132		hypothetical protein
NODE_1_length_98440_cov_74.0583	82500	snp	T	C	C:94 T:0	CDS	+	228/414	76/137	synonymous_variant c.228T>C p.Asp76Asp	psageK4_132		hypothetical protein
NODE_1_length_98440_cov_74.0583	82506	snp	A	G	G:93 A:0	CDS	+	234/414	78/137	synonymous_variant c.234A>G p.Lys78Lys	psageK4_132		hypothetical protein
NODE_1_length_98440_cov_74.0583	82512	complex	TCAT	ACAC	ACAC:100 TCAT:0	CDS	+	240/414	80/137	synonymous_variant c.240_243delTCATinsACAC p.82	psageK4_132		hypothetical protein
NODE_1_length_98440_cov_74.0583	82665	snp	A	C	C:76 A:0	CDS	+	393/414	131/137	synonymous_variant c.393A>C p.Ala131Ala	psageK4_132		hypothetical protein
NODE_1_length_98440_cov_74.0583	82692	snp	A	C	C:81 A:0	CDS	+	10/444	4/147	missense_variant c.10A>C p.Ile4Leu	psageK4_133		hypothetical protein
NODE_1_length_98440_cov_74.0583	82724	snp	T	C	C:82 T:0	CDS	+	42/444	14/147	synonymous_variant c.42T>C p.Gly14Gly	psageK4_133		hypothetical protein
NODE_1_length_98440_cov_74.0583	82982	snp	C	T	T:69 C:0	CDS	+	300/444	100/147	synonymous_variant c.300C>T p.Ile100Ile	psageK4_133		hypothetical protein
NODE_1_length_98440_cov_74.0583	82991	snp	A	G	G:70 A:0	CDS	+	309/444	103/147	synonymous_variant c.309A>G p.Val103Val	psageK4_133		hypothetical protein
NODE_1_length_98440_cov_74.0583	83000	snp	G	A	A:71 G:0	CDS	+	318/444	106/147	synonymous_variant c.318G>A p.Gln106Gln	psageK4_133		hypothetical protein
NODE_1_length_98440_cov_74.0583	83075	snp	C	T	T:87 C:0	CDS	+	393/444	131/147	synonymous_variant c.393C>T p.Asp131Asp	psageK4_133		hypothetical protein
NODE_1_length_98440_cov_74.0583	83081	snp	C	T	T:85 C:0	CDS	+	399/444	133/147	synonymous_variant c.399C>T p.Arg133Arg	psageK4_133		hypothetical protein
NODE_1_length_98440_cov_74.0583	83114	snp	C	T	T:91 C:0	CDS	+	432/444	144/147	synonymous_variant c.432C>T p.Ser144Ser	psageK4_133		hypothetical protein
NODE_1_length_98440_cov_74.0583	83220	snp	C	T	T:109 C:0	CDS	+	95/327	32/108	missense_variant c.95C>T p.Ala32Val	psageK4_134		hypothetical protein
NODE_1_length_98440_cov_74.0583	83234	snp	T	C	C:112 T:0	CDS	+	109/327	37/108	synonymous_variant c.109T>C p.Leu37Leu	psageK4_134		hypothetical protein
NODE_1_length_98440_cov_74.0583	83284	snp	C	T	T:105 C:0	CDS	+	159/327	53/108	synonymous_variant c.159C>T p.Pro53Pro	psageK4_134		hypothetical protein
NODE_1_length_98440_cov_74.0583	83434	snp	C	T	T:90 C:0	CDS	+	309/327	103/108	synonymous_variant c.309C>T p.Tyr103Tyr	psageK4_134		hypothetical protein
NODE_1_length_98440_cov_74.0583	83456	del	CA	C	C:84 CA:0	fasta_record	+			intergenic_region n.83457delA
NODE_1_length_98440_cov_74.0583	83520	snp	C	T	T:89 C:0	CDS	+	49/417	17/138	synonymous_variant c.49C>T p.Leu17Leu	psageK4_135		hypothetical protein
NODE_1_length_98440_cov_74.0583	83552	snp	T	C	C:73 T:0	CDS	+	81/417	27/138	synonymous_variant c.81T>C p.Thr27Thr	psageK4_135		hypothetical protein
NODE_1_length_98440_cov_74.0583	83558	complex	CTATGGT	TTACGGC	TTACGGC:67 CTATGGT:0	CDS	+	87/417	29/138	synonymous_variant c.87_93delCTATGGTinsTTACGGC p.32	psageK4_135		hypothetical protein
NODE_1_length_98440_cov_74.0583	83702	snp	A	G	G:73 A:0	CDS	+	231/417	77/138	synonymous_variant c.231A>G p.Glu77Glu	psageK4_135		hypothetical protein
NODE_1_length_98440_cov_74.0583	83714	snp	C	G	G:75 C:0	CDS	+	243/417	81/138	missense_variant c.243C>G p.Asp81Glu	psageK4_135		hypothetical protein
NODE_1_length_98440_cov_74.0583	83747	complex	AATGGCC	GGATGCT	GGATGCT:61 AATGGCC:0	CDS	+	276/417	92/138	missense_variant c.276_282delAATGGCCinsGGATGCT p.Met93Asp	psageK4_135		hypothetical protein
NODE_1_length_98440_cov_74.0583	83762	snp	T	A	A:69 T:0	CDS	+	291/417	97/138	synonymous_variant c.291T>A p.Pro97Pro	psageK4_135		hypothetical protein
NODE_1_length_98440_cov_74.0583	83858	complex	ATACGGC	GTATGGT	GTATGGT:54 ATACGGC:0	CDS	+	387/417	129/138	synonymous_variant c.387_393delATACGGCinsGTATGGT p.132	psageK4_135		hypothetical protein
NODE_1_length_98440_cov_74.0583	83995	snp	T	C	C:85 T:0	CDS	+	108/255	36/84	synonymous_variant c.108T>C p.Ser36Ser	psageK4_136		hypothetical protein
NODE_1_length_98440_cov_74.0583	84025	snp	C	T	T:69 C:0	CDS	+	138/255	46/84	synonymous_variant c.138C>T p.Ser46Ser	psageK4_136		hypothetical protein
NODE_1_length_98440_cov_74.0583	84082	snp	T	C	C:71 T:0	CDS	+	195/255	65/84	synonymous_variant c.195T>C p.Asp65Asp	psageK4_136		hypothetical protein
NODE_1_length_98440_cov_74.0583	84088	snp	C	T	T:69 C:0	CDS	+	201/255	67/84	synonymous_variant c.201C>T p.Asp67Asp	psageK4_136		hypothetical protein
NODE_1_length_98440_cov_74.0583	84106	snp	G	A	A:73 G:0	CDS	+	219/255	73/84	synonymous_variant c.219G>A p.Val73Val	psageK4_136		hypothetical protein
NODE_1_length_98440_cov_74.0583	84519	snp	G	T	T:91 G:0	CDS	+	297/327	99/108	missense_variant c.297G>T p.Met99Ile			hypothetical protein
NODE_1_length_98440_cov_74.0583	84661	snp	G	A	A:44 G:0	CDS	+	99/975	33/324	synonymous_variant c.99G>A p.Gln33Gln	psageK4_137		hypothetical protein
NODE_1_length_98440_cov_74.0583	84680	complex	GCCC	CACA	CACA:31 GCCC:0	CDS	+	118/975	40/324	missense_variant c.118_121delGCCCinsCACA p.AlaHis40HisAsn	psageK4_137		hypothetical protein
NODE_1_length_98440_cov_74.0583	84689	complex	GCCAATTTG	AGCGAGCTT	AGCGAGCTT:31 GCCAATTTG:0	CDS	+	127/975	43/324	missense_variant c.127_135delGCCAATTTGinsAGCGAGCTT p.AlaAsn43SerGlu	psageK4_137		hypothetical protein
NODE_1_length_98440_cov_74.0583	84706	snp	T	A	A:34 T:0	CDS	+	144/975	48/324	synonymous_variant c.144T>A p.Ala48Ala	psageK4_137		hypothetical protein
NODE_1_length_98440_cov_74.0583	84715	snp	T	C	C:39 T:0	CDS	+	153/975	51/324	synonymous_variant c.153T>C p.Thr51Thr	psageK4_137		hypothetical protein
NODE_1_length_98440_cov_74.0583	84733	snp	T	C	C:58 T:0	CDS	+	171/975	57/324	synonymous_variant c.171T>C p.Tyr57Tyr	psageK4_137		hypothetical protein
NODE_1_length_98440_cov_74.0583	84763	snp	T	C	C:50 T:0	CDS	+	201/975	67/324	synonymous_variant c.201T>C p.Tyr67Tyr	psageK4_137		hypothetical protein
NODE_1_length_98440_cov_74.0583	84820	snp	A	C	C:69 A:0	CDS	+	258/975	86/324	synonymous_variant c.258A>C p.Gly86Gly	psageK4_137		hypothetical protein
NODE_1_length_98440_cov_74.0583	84907	snp	T	C	C:89 T:0	CDS	+	345/975	115/324	synonymous_variant c.345T>C p.Tyr115Tyr	psageK4_137		hypothetical protein
NODE_1_length_98440_cov_74.0583	85028	snp	T	C	C:70 T:0	CDS	+	466/975	156/324	synonymous_variant c.466T>C p.Leu156Leu	psageK4_137		hypothetical protein
NODE_1_length_98440_cov_74.0583	85240	snp	C	T	T:93 C:0	CDS	+	678/975	226/324	synonymous_variant c.678C>T p.Ser226Ser	psageK4_137		hypothetical protein
NODE_1_length_98440_cov_74.0583	85590	snp	G	A	A:80 G:0	CDS	+	54/258	18/85	synonymous_variant c.54G>A p.Val18Val	psageK4_138		hypothetical protein
NODE_1_length_98440_cov_74.0583	85614	snp	G	A	A:84 G:0	CDS	+	78/258	26/85	synonymous_variant c.78G>A p.Glu26Glu	psageK4_138		hypothetical protein
NODE_1_length_98440_cov_74.0583	85626	snp	A	G	G:79 A:0	CDS	+	90/258	30/85	synonymous_variant c.90A>G p.Lys30Lys	psageK4_138		hypothetical protein
NODE_1_length_98440_cov_74.0583	85655	mnp	CC	TT	TT:87 CC:0	CDS	+	119/258	40/85	missense_variant c.119_120delCCinsTT p.Thr40Ile	psageK4_138		hypothetical protein
NODE_1_length_98440_cov_74.0583	85761	snp	A	G	G:89 A:0	CDS	+	225/258	75/85	synonymous_variant c.225A>G p.Val75Val	psageK4_138		hypothetical protein
NODE_1_length_98440_cov_74.0583	85844	snp	G	A	A:98 G:0	CDS	+	51/396	17/131	synonymous_variant c.51G>A p.Leu17Leu	psageK4_139		hypothetical protein
NODE_1_length_98440_cov_74.0583	85913	snp	C	T	T:85 C:0	CDS	+	120/396	40/131	synonymous_variant c.120C>T p.Thr40Thr	psageK4_139		hypothetical protein
NODE_1_length_98440_cov_74.0583	86003	complex	CAAGT	GAAAC	GAAAC:52 CAAGT:0	CDS	+	210/396	70/131	synonymous_variant c.210_214delCAAGTinsGAAAC p.73	psageK4_139		hypothetical protein
NODE_1_length_98440_cov_74.0583	86015	snp	T	C	C:62 T:0	CDS	+	222/396	74/131	synonymous_variant c.222T>C p.Asp74Asp	psageK4_139		hypothetical protein
NODE_1_length_98440_cov_74.0583	86048	snp	C	T	T:68 C:0	CDS	+	255/396	85/131	synonymous_variant c.255C>T p.Gly85Gly	psageK4_139		hypothetical protein
NODE_1_length_98440_cov_74.0583	86069	snp	C	A	A:79 C:0	CDS	+	276/396	92/131	synonymous_variant c.276C>A p.Val92Val	psageK4_139		hypothetical protein
NODE_1_length_98440_cov_74.0583	86081	snp	T	C	C:82 T:1	CDS	+	288/396	96/131	synonymous_variant c.288T>C p.His96His	psageK4_139		hypothetical protein
NODE_1_length_98440_cov_74.0583	86102	snp	C	T	T:85 C:0	CDS	+	309/396	103/131	synonymous_variant c.309C>T p.Gly103Gly	psageK4_139		hypothetical protein
NODE_1_length_98440_cov_74.0583	86275	snp	T	C	C:67 T:0	CDS	+	90/330	30/109	synonymous_variant c.90T>C p.Thr30Thr	psageK4_140		hypothetical protein
NODE_1_length_98440_cov_74.0583	86299	snp	C	T	T:71 C:0	CDS	+	114/330	38/109	synonymous_variant c.114C>T p.Tyr38Tyr	psageK4_140		hypothetical protein
NODE_1_length_98440_cov_74.0583	86305	snp	T	C	C:69 T:0	CDS	+	120/330	40/109	synonymous_variant c.120T>C p.Thr40Thr	psageK4_140		hypothetical protein
NODE_1_length_98440_cov_74.0583	86350	snp	T	C	C:78 T:0	CDS	+	165/330	55/109	synonymous_variant c.165T>C p.Gly55Gly	psageK4_140		hypothetical protein
NODE_1_length_98440_cov_74.0583	86419	snp	G	A	A:96 G:0	CDS	+	234/330	78/109	synonymous_variant c.234G>A p.Lys78Lys	psageK4_140		hypothetical protein
NODE_1_length_98440_cov_74.0583	86591	snp	T	C	C:78 T:1	CDS	+	75/216	25/71	synonymous_variant c.75T>C p.His25His	psageK4_141		hypothetical protein
NODE_1_length_98440_cov_74.0583	86720	snp	T	C	C:65 T:0	CDS	+	204/216	68/71	synonymous_variant c.204T>C p.Leu68Leu	psageK4_141		hypothetical protein
NODE_1_length_98440_cov_74.0583	86755	snp	A	G	G:70 A:0	CDS	+	24/228	1975-08-01	synonymous_variant c.24A>G p.Lys8Lys	psageK4_142		hypothetical protein
NODE_1_length_98440_cov_74.0583	86761	snp	C	A	A:73 C:0	CDS	+	30/228	1975-10-01	synonymous_variant c.30C>A p.Ile10Ile	psageK4_142		hypothetical protein
NODE_1_length_98440_cov_74.0583	86793	snp	T	C	C:77 T:0	CDS	+	62/228	21/75	missense_variant c.62T>C p.Ile21Thr	psageK4_142		hypothetical protein
NODE_1_length_98440_cov_74.0583	86837	snp	C	T	T:78 C:0	CDS	+	106/228	36/75	synonymous_variant c.106C>T p.Leu36Leu	psageK4_142		hypothetical protein
NODE_1_length_98440_cov_74.0583	86877	snp	T	G	G:78 T:0	CDS	+	146/228	49/75	missense_variant c.146T>G p.Val49Gly	psageK4_142		hypothetical protein
NODE_1_length_98440_cov_74.0583	86898	snp	A	G	G:81 A:0	CDS	+	167/228	56/75	missense_variant c.167A>G p.Asp56Gly	psageK4_142		hypothetical protein
NODE_1_length_98440_cov_74.0583	87159	snp	T	C	C:77 T:0	fasta_record	+			intergenic_region n.87159T>C
NODE_1_length_98440_cov_74.0583	87350	snp	T	C	C:84 T:0	CDS	+	177/195	59/64	synonymous_variant c.177T>C p.Arg59Arg	psageK4_144		hypothetical protein
NODE_1_length_98440_cov_74.0583	87442	snp	G	A	A:90 G:0	CDS	+	4/375	2/124	missense_variant c.4G>A p.Gly2Ser	psageK4_145		hypothetical protein
NODE_1_length_98440_cov_74.0583	87552	snp	C	T	T:77 C:0	CDS	+	114/375	38/124	synonymous_variant c.114C>T p.Ile38Ile	psageK4_145		hypothetical protein
NODE_1_length_98440_cov_74.0583	87615	snp	C	T	T:88 C:0	CDS	+	177/375	59/124	synonymous_variant c.177C>T p.Gly59Gly	psageK4_145		hypothetical protein
NODE_1_length_98440_cov_74.0583	87666	snp	T	C	C:84 T:0	CDS	+	228/375	76/124	synonymous_variant c.228T>C p.Gly76Gly	psageK4_145		hypothetical protein
NODE_1_length_98440_cov_74.0583	87690	snp	C	T	T:78 C:0	CDS	+	252/375	84/124	synonymous_variant c.252C>T p.Gly84Gly	psageK4_145		hypothetical protein
NODE_1_length_98440_cov_74.0583	87915	complex	AGTGCAACGCAG	GCTGCTACCGCC	GCTGCTACCGCC:55 AGTGCAACGCAG:0	CDS	+	103/1164	35/387	missense_variant c.103_114delAGTGCAACGCAGinsGCTGCTACCGCC p.SerAlaThrGln35AlaAlaThrAla	psageK4_146		hypothetical protein
NODE_1_length_98440_cov_74.0583	87962	snp	T	A	A:69 T:0	CDS	+	150/1164	50/387	synonymous_variant c.150T>A p.Val50Val	psageK4_146		hypothetical protein
NODE_1_length_98440_cov_74.0583	87998	snp	T	C	C:71 T:0	CDS	+	186/1164	62/387	synonymous_variant c.186T>C p.Gly62Gly	psageK4_146		hypothetical protein
NODE_1_length_98440_cov_74.0583	88073	complex	CAC	TAA	TAA:80 CAC:0	CDS	+	261/1164	87/387	missense_variant c.261_263delCACinsTAA p.Thr88Lys	psageK4_146		hypothetical protein
NODE_1_length_98440_cov_74.0583	88082	complex	CGCTGAAA	AGCAGAAC	AGCAGAAC:83 CGCTGAAA:0	CDS	+	270/1164	90/387	missense_variant c.270_277delCGCTGAAAinsAGCAGAAC p.Lys93Gln	psageK4_146		hypothetical protein
NODE_1_length_98440_cov_74.0583	88118	snp	A	G	G:94 A:0	CDS	+	306/1164	102/387	synonymous_variant c.306A>G p.Val102Val	psageK4_146		hypothetical protein
NODE_1_length_98440_cov_74.0583	88142	snp	G	T	T:83 G:0	CDS	+	330/1164	110/387	synonymous_variant c.330G>T p.Gly110Gly	psageK4_146		hypothetical protein
NODE_1_length_98440_cov_74.0583	88148	snp	C	T	T:86 C:0	CDS	+	336/1164	112/387	synonymous_variant c.336C>T p.Asp112Asp	psageK4_146		hypothetical protein
NODE_1_length_98440_cov_74.0583	88161	complex	ACT	GTA	GTA:77 ACT:0	CDS	+	349/1164	117/387	missense_variant c.349_351delACTinsGTA p.Thr117Val	psageK4_146		hypothetical protein
NODE_1_length_98440_cov_74.0583	88178	snp	G	A	A:86 G:0	CDS	+	366/1164	122/387	synonymous_variant c.366G>A p.Val122Val	psageK4_146		hypothetical protein
NODE_1_length_98440_cov_74.0583	88187	snp	G	C	C:78 G:0	CDS	+	375/1164	125/387	synonymous_variant c.375G>C p.Leu125Leu	psageK4_146		hypothetical protein
NODE_1_length_98440_cov_74.0583	88235	complex	TACA	AACC	AACC:66 TACA:0	CDS	+	423/1164	141/387	synonymous_variant c.423_426delTACAinsAACC p.143	psageK4_146		hypothetical protein
NODE_1_length_98440_cov_74.0583	88247	mnp	GT	AA	AA:52 GT:0	CDS	+	435/1164	145/387	missense_variant c.435_436delGTinsAA p.Ser146Thr	psageK4_146		hypothetical protein
NODE_1_length_98440_cov_74.0583	88253	snp	C	T	T:57 C:0	CDS	+	441/1164	147/387	synonymous_variant c.441C>T p.Cys147Cys	psageK4_146		hypothetical protein
NODE_1_length_98440_cov_74.0583	88274	snp	C	T	T:63 C:0	CDS	+	462/1164	154/387	synonymous_variant c.462C>T p.Ile154Ile	psageK4_146		hypothetical protein
NODE_1_length_98440_cov_74.0583	88283	snp	G	A	A:62 G:0	CDS	+	471/1164	157/387	synonymous_variant c.471G>A p.Glu157Glu	psageK4_146		hypothetical protein
NODE_1_length_98440_cov_74.0583	88311	snp	A	G	G:47 A:0	CDS	+	499/1164	167/387	missense_variant c.499A>G p.Ile167Val	psageK4_146		hypothetical protein
NODE_1_length_98440_cov_74.0583	88328	snp	C	T	T:40 C:0	CDS	+	516/1164	172/387	synonymous_variant c.516C>T p.Asn172Asn	psageK4_146		hypothetical protein
NODE_1_length_98440_cov_74.0583	88337	snp	G	A	A:47 G:0	CDS	+	525/1164	175/387	synonymous_variant c.525G>A p.Glu175Glu	psageK4_146		hypothetical protein
NODE_1_length_98440_cov_74.0583	88352	complex	GAAGAAG	CAAGGAA	CAAGGAA:32 GAAGAAG:0	CDS	+	540/1164	180/387	missense_variant c.540_546delGAAGAAGinsCAAGGAA p.Lys182Glu	psageK4_146		hypothetical protein
NODE_1_length_98440_cov_74.0583	88364	complex	AC	GA	GA:32 AC:0	CDS	+	552/1164	184/387	missense_variant c.552_553delACinsGA p.Gln185Lys	psageK4_146		hypothetical protein
NODE_1_length_98440_cov_74.0583	88373	complex	AGAGGCT	TGAAGCC	TGAAGCC:32 AGAGGCT:0	CDS	+	561/1164	187/387	missense_variant c.561_567delAGAGGCTinsTGAAGCC p.Glu187Asp	psageK4_146		hypothetical protein
NODE_1_length_98440_cov_74.0583	88415	complex	ACG	TAA	TAA:18 ACG:0	CDS	+	603/1164	201/387	missense_variant c.603_605delACGinsTAA p.Arg202Lys	psageK4_146		hypothetical protein
NODE_1_length_98440_cov_74.0583	88425	complex	CCTAGCAGTGATGGAA	GCTGGTGGTAGCGAGG	GCTGGTGGTAGCGAGG:18 CCTAGCAGTGATGGAA:0	CDS	+	613/1164	205/387	missense_variant c.613_628delCCTAGCAGTGATGGAAinsGCTGGTGGTAGCGAGG p.ProSerSerAspGlySer205AlaGlyGlySerGluGly	psageK4_146		hypothetical protein
NODE_1_length_98440_cov_74.0583	88475	snp	T	G	G:28 T:0	CDS	+	663/1164	221/387	synonymous_variant c.663T>G p.Leu221Leu	psageK4_146		hypothetical protein
NODE_1_length_98440_cov_74.0583	88514	complex	TGATCCT	AGACCCC	AGACCCC:37 TGATCCT:0	CDS	+	702/1164	234/387	synonymous_variant c.702_708delTGATCCTinsAGACCCC p.237	psageK4_146		hypothetical protein
NODE_1_length_98440_cov_74.0583	88552	snp	T	A	A:47 T:0	CDS	+	740/1164	247/387	missense_variant c.740T>A p.Phe247Tyr	psageK4_146		hypothetical protein
NODE_1_length_98440_cov_74.0583	88562	complex	CAA	AGG	AGG:46 CAA:0	CDS	+	750/1164	250/387	missense_variant c.750_752delCAAinsAGG p.Asn251Gly	psageK4_146		hypothetical protein
NODE_1_length_98440_cov_74.0583	88574	snp	C	T	T:53 C:0	CDS	+	762/1164	254/387	synonymous_variant c.762C>T p.Asp254Asp	psageK4_146		hypothetical protein
NODE_1_length_98440_cov_74.0583	88583	snp	A	C	C:55 A:0	CDS	+	771/1164	257/387	synonymous_variant c.771A>C p.Thr257Thr	psageK4_146		hypothetical protein
NODE_1_length_98440_cov_74.0583	88647	snp	G	A	A:62 G:0	CDS	+	835/1164	279/387	missense_variant c.835G>A p.Val279Ile	psageK4_146		hypothetical protein
NODE_1_length_98440_cov_74.0583	88682	snp	C	T	T:70 C:0	CDS	+	870/1164	290/387	synonymous_variant c.870C>T p.Tyr290Tyr	psageK4_146		hypothetical protein
NODE_1_length_98440_cov_74.0583	88707	complex	TTGACCAC	CTGAGCAT	CTGAGCAT:71 TTGACCAC:0	CDS	+	895/1164	299/387	missense_variant c.895_902delTTGACCACinsCTGAGCAT p.ThrThr300SerIle	psageK4_146		hypothetical protein
NODE_1_length_98440_cov_74.0583	88727	complex	TGCT	GGCC	GGCC:71 TGCT:0	CDS	+	915/1164	305/387	synonymous_variant c.915_918delTGCTinsGGCC p.307	psageK4_146		hypothetical protein
NODE_1_length_98440_cov_74.0583	88738	complex	TCTCT	CATCC	CATCC:68 TCTCT:0	CDS	+	926/1164	309/387	missense_variant c.926_930delTCTCTinsCATCC p.Ile309Thr	psageK4_146		hypothetical protein
NODE_1_length_98440_cov_74.0583	88757	snp	A	T	T:79 A:0	CDS	+	945/1164	315/387	missense_variant c.945A>T p.Glu315Asp	psageK4_146		hypothetical protein
NODE_1_length_98440_cov_74.0583	88784	snp	T	C	C:84 T:0	CDS	+	972/1164	324/387	synonymous_variant c.972T>C p.Asp324Asp	psageK4_146		hypothetical protein
NODE_1_length_98440_cov_74.0583	88810	snp	A	G	G:96 A:0	CDS	+	998/1164	333/387	missense_variant c.998A>G p.Asn333Ser	psageK4_146		hypothetical protein
NODE_1_length_98440_cov_74.0583	88820	snp	T	C	C:95 T:0	CDS	+	1008/1164	336/387	synonymous_variant c.1008T>C p.Ser336Ser	psageK4_146		hypothetical protein
NODE_1_length_98440_cov_74.0583	88864	snp	A	C	C:111 A:0	CDS	+	1052/1164	351/387	missense_variant c.1052A>C p.Asn351Thr	psageK4_146		hypothetical protein
NODE_1_length_98440_cov_74.0583	88874	snp	T	A	A:108 T:0	CDS	+	1062/1164	354/387	synonymous_variant c.1062T>A p.Ala354Ala	psageK4_146		hypothetical protein
NODE_1_length_98440_cov_74.0583	88895	snp	C	T	T:102 C:0	CDS	+	1083/1164	361/387	synonymous_variant c.1083C>T p.Tyr361Tyr	psageK4_146		hypothetical protein
NODE_1_length_98440_cov_74.0583	89088	complex	AGTAA	GGTAC	GGTAC:99 AGTAA:0	CDS	+	120/183	40/60	synonymous_variant c.120_124delAGTAAinsGGTAC p.43	psageK4_147		hypothetical protein
NODE_1_length_98440_cov_74.0583	89345	snp	A	T	T:108 A:0	CDS	+	161/198	54/65	missense_variant c.161A>T p.Lys54Ile			hypothetical protein
NODE_1_length_98440_cov_74.0583	89529	snp	T	C	C:84 T:0	fasta_record	+			intergenic_region n.89529T>C
NODE_1_length_98440_cov_74.0583	89599	complex	AATCCCCG	GATTCCTC	GATTCCTC:92 AATCCCCG:0	fasta_record	+			intergenic_region n.89599_89606delAATCCCCGinsGATTCCTC
NODE_1_length_98440_cov_74.0583	89715	snp	G	A	A:66 G:0	fasta_record	+			intergenic_region n.89715G>A
NODE_1_length_98440_cov_74.0583	89731	snp	T	G	G:69 T:0	fasta_record	+			intergenic_region n.89731T>G
NODE_1_length_98440_cov_74.0583	89976	snp	C	G	G:66 C:0	fasta_record	+			intergenic_region n.89976C>G
NODE_1_length_98440_cov_74.0583	90093	ins	G	GA	GA:53 G:0	CDS	+	42/1113	14/370	frameshift_variant c.41dupA p.Asn14fs	psageK4_148		hypothetical protein
NODE_1_length_98440_cov_74.0583	90138	complex	GAT	AAC	AAC:53 GAT:0	CDS	+	82/1113	28/370	missense_variant c.82_84delGATinsAAC p.Asp28Asn	psageK4_148		hypothetical protein
NODE_1_length_98440_cov_74.0583	90161	snp	G	T	T:59 G:0	CDS	+	105/1113	35/370	synonymous_variant c.105G>T p.Pro35Pro	psageK4_148		hypothetical protein
NODE_1_length_98440_cov_74.0583	90232	snp	G	T	T:81 G:0	CDS	+	176/1113	59/370	missense_variant c.176G>T p.Arg59Met	psageK4_148		hypothetical protein
NODE_1_length_98440_cov_74.0583	90258	complex	ATC	GTT	GTT:68 ATC:0	CDS	+	202/1113	68/370	missense_variant c.202_204delATCinsGTT p.Ile68Val	psageK4_148		hypothetical protein
NODE_1_length_98440_cov_74.0583	90276	snp	G	A	A:81 G:0	CDS	+	220/1113	74/370	missense_variant c.220G>A p.Val74Ile	psageK4_148		hypothetical protein
NODE_1_length_98440_cov_74.0583	90287	snp	A	G	G:78 A:0	CDS	+	231/1113	77/370	synonymous_variant c.231A>G p.Pro77Pro	psageK4_148		hypothetical protein
NODE_1_length_98440_cov_74.0583	90357	snp	A	C	C:71 A:0	CDS	+	301/1113	101/370	missense_variant c.301A>C p.Thr101Pro	psageK4_148		hypothetical protein
NODE_1_length_98440_cov_74.0583	90422	snp	A	G	G:71 A:0	CDS	+	366/1113	122/370	synonymous_variant c.366A>G p.Lys122Lys	psageK4_148		hypothetical protein
NODE_1_length_98440_cov_74.0583	90482	snp	C	T	T:66 C:0	CDS	+	426/1113	142/370	synonymous_variant c.426C>T p.Asp142Asp	psageK4_148		hypothetical protein
NODE_1_length_98440_cov_74.0583	90512	complex	ATATGGG	GTACGGA	GTACGGA:78 ATATGGG:0	CDS	+	456/1113	152/370	synonymous_variant c.456_462delATATGGGinsGTACGGA p.155	psageK4_148		hypothetical protein
NODE_1_length_98440_cov_74.0583	90530	snp	T	C	C:82 T:0	CDS	+	474/1113	158/370	synonymous_variant c.474T>C p.Asn158Asn	psageK4_148		hypothetical protein
NODE_1_length_98440_cov_74.0583	90659	snp	T	C	C:110 T:0	CDS	+	603/1113	201/370	synonymous_variant c.603T>C p.Gly201Gly	psageK4_148		hypothetical protein
NODE_1_length_98440_cov_74.0583	90722	snp	T	C	C:112 T:0	CDS	+	666/1113	222/370	synonymous_variant c.666T>C p.Gly222Gly	psageK4_148		hypothetical protein
NODE_1_length_98440_cov_74.0583	90812	complex	CCGTGTA	TCGCGTG	TCGCGTG:92 CCGTGTA:0	CDS	+	756/1113	252/370	synonymous_variant c.756_762delCCGTGTAinsTCGCGTG p.255	psageK4_148		hypothetical protein
NODE_1_length_98440_cov_74.0583	90863	snp	T	C	C:83 T:0	CDS	+	807/1113	269/370	synonymous_variant c.807T>C p.Asn269Asn	psageK4_148		hypothetical protein
NODE_1_length_98440_cov_74.0583	90921	snp	C	A	A:69 C:0	CDS	+	865/1113	289/370	missense_variant c.865C>A p.Leu289Ile	psageK4_148		hypothetical protein
NODE_1_length_98440_cov_74.0583	91073	snp	A	G	G:101 A:0	CDS	+	1017/1113	339/370	synonymous_variant c.1017A>G p.Glu339Glu	psageK4_148		hypothetical protein
NODE_1_length_98440_cov_74.0583	91757	complex	AG	GA	GA:16 AG:0	CDS	+	22/186	1961-08-01	missense_variant c.22_23delAGinsGA p.Arg8Glu	psageK4_149		hypothetical protein
NODE_1_length_98440_cov_74.0583	91911	ins	A	ATTG	ATTG:73 A:0	CDS	+	178/186	60/61	conservative_inframe_insertion c.177_178insTGT p.Asp59_Glu60insCys	psageK4_149		hypothetical protein
NODE_1_length_98440_cov_74.0583	91918	snp	T	C	C:75 T:0	CDS	+	183/186	61/61	synonymous_variant c.183T>C p.Asp61Asp	psageK4_149		hypothetical protein
NODE_1_length_98440_cov_74.0583	91928	complex	GT	AC	AC:78 GT:0	CDS	+	5/168	1955-02-01	missense_variant c.5_6delGTinsAC p.Ser2Asn	psageK4_150		hypothetical protein
NODE_1_length_98440_cov_74.0583	92293	snp	C	T	T:80 C:0	CDS	+	102/300	34/99	synonymous_variant c.102C>T p.Asn34Asn	psageK4_151		hypothetical protein
NODE_1_length_98440_cov_74.0583	92302	snp	C	T	T:80 C:0	CDS	+	111/300	37/99	synonymous_variant c.111C>T p.Val37Val	psageK4_151		hypothetical protein
NODE_1_length_98440_cov_74.0583	92335	snp	G	A	A:92 G:0	CDS	+	144/300	48/99	synonymous_variant c.144G>A p.Lys48Lys	psageK4_151		hypothetical protein
NODE_1_length_98440_cov_74.0583	92368	snp	C	T	T:83 C:0	CDS	+	177/300	59/99	synonymous_variant c.177C>T p.Val59Val	psageK4_151		hypothetical protein
NODE_1_length_98440_cov_74.0583	92392	snp	T	G	G:98 T:0	CDS	+	201/300	67/99	synonymous_variant c.201T>G p.Leu67Leu	psageK4_151		hypothetical protein
NODE_1_length_98440_cov_74.0583	92455	snp	C	T	T:97 C:0	CDS	+	264/300	88/99	synonymous_variant c.264C>T p.Ser88Ser	psageK4_151		hypothetical protein
NODE_1_length_98440_cov_74.0583	92473	snp	A	G	G:89 A:0	CDS	+	282/300	94/99	synonymous_variant c.282A>G p.Arg94Arg	psageK4_151		hypothetical protein
NODE_1_length_98440_cov_74.0583	92485	snp	C	T	T:82 C:0	CDS	+	294/300	98/99	synonymous_variant c.294C>T p.Phe98Phe	psageK4_151		hypothetical protein
NODE_1_length_98440_cov_74.0583	92549	del	GA	G	G:71 GA:0	fasta_record	+			intergenic_region n.92550delA
NODE_1_length_98440_cov_74.0583	92563	del	GT	G	G:61 GT:0	fasta_record	+			intergenic_region n.92564delT
NODE_1_length_98440_cov_74.0583	92570	del	CT	C	C:63 CT:0	fasta_record	+			intergenic_region n.92571delT
NODE_1_length_98440_cov_74.0583	92582	complex	CAGT	TAGC	TAGC:68 CAGT:0	fasta_record	+			intergenic_region n.92582_92585delCAGTinsTAGC
NODE_1_length_98440_cov_74.0583	92654	snp	T	A	A:86 T:0	CDS	+	9/141	1946-03-01	synonymous_variant c.9T>A p.Thr3Thr	psageK4_152		hypothetical protein
NODE_1_length_98440_cov_74.0583	92710	snp	T	C	C:85 T:0	CDS	+	65/141	22/46	missense_variant c.65T>C p.Val22Ala	psageK4_152		hypothetical protein
NODE_1_length_98440_cov_74.0583	92783	snp	A	T	T:36 A:0	CDS	+	138/141	46/46	missense_variant c.138A>T p.Glu46Asp	psageK4_152		hypothetical protein
NODE_1_length_98440_cov_74.0583	92808	snp	G	A	A:28 G:0	fasta_record	+			intergenic_region n.92808G>A
NODE_1_length_98440_cov_74.0583	92814	snp	A	C	C:17 A:0	fasta_record	+			intergenic_region n.92814A>C
NODE_1_length_98440_cov_74.0583	93290	snp	T	C	C:33 T:0	CDS	+	303/381	101/126	synonymous_variant c.303T>C p.Arg101Arg	psageK4_153		hypothetical protein
NODE_1_length_98440_cov_74.0583	93323	snp	G	A	A:48 G:0	CDS	+	336/381	112/126	synonymous_variant c.336G>A p.Leu112Leu	psageK4_153		hypothetical protein
NODE_1_length_98440_cov_74.0583	93332	snp	A	G	G:53 A:0	CDS	+	345/381	115/126	synonymous_variant c.345A>G p.Val115Val	psageK4_153		hypothetical protein
NODE_1_length_98440_cov_74.0583	93345	snp	A	G	G:64 A:0	CDS	+	358/381	120/126	missense_variant c.358A>G p.Ile120Val	psageK4_153		hypothetical protein
NODE_1_length_98440_cov_74.0583	93427	complex	GC	AGCA	AGCA:75 GC:0	fasta_record	+			intergenic_region n.93427_93428delGCinsAGCA
NODE_1_length_98440_cov_74.0583	93650	snp	C	T	T:101 C:0	CDS	+	219/699	73/232	synonymous_variant c.219C>T p.Gly73Gly	psageK4_154		hypothetical protein
NODE_1_length_98440_cov_74.0583	93686	complex	CGGT	TGGC	TGGC:95 CGGT:0	CDS	+	255/699	85/232	synonymous_variant c.255_258delCGGTinsTGGC p.87	psageK4_154		hypothetical protein
NODE_1_length_98440_cov_74.0583	93707	snp	T	C	C:99 T:0	CDS	+	276/699	92/232	synonymous_variant c.276T>C p.Asn92Asn	psageK4_154		hypothetical protein
NODE_1_length_98440_cov_74.0583	93740	snp	G	A	A:104 G:0	CDS	+	309/699	103/232	synonymous_variant c.309G>A p.Leu103Leu	psageK4_154		hypothetical protein
NODE_1_length_98440_cov_74.0583	93896	snp	T	C	C:91 T:0	CDS	+	465/699	155/232	synonymous_variant c.465T>C p.Ala155Ala	psageK4_154		hypothetical protein
NODE_1_length_98440_cov_74.0583	93935	snp	T	C	C:80 T:0	CDS	+	504/699	168/232	synonymous_variant c.504T>C p.Thr168Thr	psageK4_154		hypothetical protein
NODE_1_length_98440_cov_74.0583	93950	snp	T	C	C:74 T:0	CDS	+	519/699	173/232	synonymous_variant c.519T>C p.Asp173Asp	psageK4_154		hypothetical protein
NODE_1_length_98440_cov_74.0583	93974	snp	A	C	C:70 A:1	CDS	+	543/699	181/232	synonymous_variant c.543A>C p.Pro181Pro	psageK4_154		hypothetical protein
NODE_1_length_98440_cov_74.0583	94138	del	TA	T	T:76 TA:0	fasta_record	+			intergenic_region n.94139delA
NODE_1_length_98440_cov_74.0583	94183	snp	A	G	G:77 A:0	fasta_record	+			intergenic_region n.94183A>G
NODE_1_length_98440_cov_74.0583	94242	complex	AA	GT	GT:70 AA:0	CDS	+	56/342	19/113	missense_variant c.56_57delAAinsGT p.Gln19Arg	psageK4_155		hypothetical protein
NODE_1_length_98440_cov_74.0583	94249	snp	C	T	T:81 C:0	CDS	+	63/342	21/113	synonymous_variant c.63C>T p.Ile21Ile	psageK4_155		hypothetical protein
NODE_1_length_98440_cov_74.0583	94255	snp	T	C	C:82 T:0	CDS	+	69/342	23/113	synonymous_variant c.69T>C p.Tyr23Tyr	psageK4_155		hypothetical protein
NODE_1_length_98440_cov_74.0583	94450	snp	G	A	A:103 G:1	CDS	+	264/342	88/113	missense_variant c.264G>A p.Met88Ile	psageK4_155		hypothetical protein
NODE_1_length_98440_cov_74.0583	94507	snp	G	C	C:81 G:0	CDS	+	321/342	107/113	synonymous_variant c.321G>C p.Ala107Ala	psageK4_155		hypothetical protein
NODE_1_length_98440_cov_74.0583	94589	complex	GGCAAACAGCCTCACA	AGCGAACAAGCTTCTAAC	AGCGAACAAGCTTCTAAC:57 GGCAAACAGCCTCACA:0	fasta_record	+			intergenic_region n.94589_94604delGGCAAACAGCCTCACAinsAGCGAACAAGCTTCTAAC
NODE_1_length_98440_cov_74.0583	94902	snp	C	T	T:79 C:0	CDS	+	267/270	89/89	synonymous_variant c.267C>T p.Leu89Leu	psageK4_156		hypothetical protein
NODE_1_length_98440_cov_74.0583	94911	complex	GCCACT	ACCAACA	ACCAACA:67 GCCACT:0	fasta_record	+			intergenic_region n.94911_94916delGCCACTinsACCAACA
NODE_1_length_98440_cov_74.0583	94949	snp	A	C	C:81 A:0	CDS	+	18/504	6/167	synonymous_variant c.18A>C p.Gly6Gly	psageK4_157		hypothetical protein
NODE_1_length_98440_cov_74.0583	94958	snp	C	T	T:87 C:0	CDS	+	27/504	9/167	synonymous_variant c.27C>T p.Ala9Ala	psageK4_157		hypothetical protein
NODE_1_length_98440_cov_74.0583	95051	snp	T	C	C:100 T:0	CDS	+	120/504	40/167	synonymous_variant c.120T>C p.Asn40Asn	psageK4_157		hypothetical protein
NODE_1_length_98440_cov_74.0583	95063	snp	A	G	G:94 A:0	CDS	+	132/504	44/167	synonymous_variant c.132A>G p.Pro44Pro	psageK4_157		hypothetical protein
NODE_1_length_98440_cov_74.0583	95076	snp	G	A	A:89 G:0	CDS	+	145/504	49/167	missense_variant c.145G>A p.Val49Ile	psageK4_157		hypothetical protein
NODE_1_length_98440_cov_74.0583	95090	snp	T	C	C:81 T:0	CDS	+	159/504	53/167	synonymous_variant c.159T>C p.Asn53Asn	psageK4_157		hypothetical protein
NODE_1_length_98440_cov_74.0583	95118	snp	C	T	T:77 C:0	CDS	+	187/504	63/167	synonymous_variant c.187C>T p.Leu63Leu	psageK4_157		hypothetical protein
NODE_1_length_98440_cov_74.0583	95159	snp	T	C	C:72 T:0	CDS	+	228/504	76/167	synonymous_variant c.228T>C p.Ala76Ala	psageK4_157		hypothetical protein
NODE_1_length_98440_cov_74.0583	95177	snp	T	C	C:76 T:0	CDS	+	246/504	82/167	synonymous_variant c.246T>C p.Tyr82Tyr	psageK4_157		hypothetical protein
NODE_1_length_98440_cov_74.0583	95207	complex	TGATA	CGACG	CGACG:67 TGATA:0	CDS	+	276/504	92/167	missense_variant c.276_280delTGATAinsCGACG p.Asn94Asp	psageK4_157		hypothetical protein
NODE_1_length_98440_cov_74.0583	95221	mnp	GT	CA	CA:85 GT:0	CDS	+	290/504	97/167	missense_variant c.290_291delGTinsCA p.Ser97Thr	psageK4_157		hypothetical protein
NODE_1_length_98440_cov_74.0583	95362	complex	GC	AT	AT:85 GC:0	CDS	+	431/504	144/167	missense_variant c.431_432delGCinsAT p.Ser144Asn	psageK4_157		hypothetical protein
NODE_1_length_98440_cov_74.0583	95491	snp	T	C	C:94 T:1	fasta_record	+			intergenic_region n.95491T>C
NODE_1_length_98440_cov_74.0583	95783	snp	A	G	G:55 A:0	CDS	+	174/474	58/157	synonymous_variant c.174A>G p.Lys58Lys	psageK4_158		hypothetical protein
NODE_1_length_98440_cov_74.0583	96017	snp	C	T	T:59 C:0	CDS	+	408/474	136/157	synonymous_variant c.408C>T p.Gly136Gly	psageK4_158		hypothetical protein
NODE_1_length_98440_cov_74.0583	96033	snp	A	G	G:63 A:0	CDS	+	424/474	142/157	missense_variant c.424A>G p.Met142Val	psageK4_158		hypothetical protein
NODE_1_length_98440_cov_74.0583	96041	snp	C	A	A:66 C:0	CDS	+	432/474	144/157	synonymous_variant c.432C>A p.Ile144Ile	psageK4_158		hypothetical protein
NODE_1_length_98440_cov_74.0583	96062	snp	T	C	C:72 T:0	CDS	+	453/474	151/157	synonymous_variant c.453T>C p.Asn151Asn	psageK4_158		hypothetical protein
NODE_1_length_98440_cov_74.0583	96074	snp	T	A	A:71 T:0	CDS	+	465/474	155/157	synonymous_variant c.465T>A p.Gly155Gly	psageK4_158		hypothetical protein
NODE_1_length_98440_cov_74.0583	96130	snp	T	C	C:64 T:1	CDS	+	48/174	16/57	synonymous_variant c.48T>C p.Val16Val	psageK4_159		hypothetical protein
NODE_1_length_98440_cov_74.0583	96475	snp	C	T	T:88 C:0	CDS	+	51/444	17/147	synonymous_variant c.51C>T p.Ala17Ala	psageK4_160		hypothetical protein
NODE_1_length_98440_cov_74.0583	96579	complex	CT	TA	TA:85 CT:0	CDS	+	155/444	52/147	missense_variant c.155_156delCTinsTA p.Ala52Val	psageK4_160		hypothetical protein
NODE_1_length_98440_cov_74.0583	96871	complex	TG	GTT	GTT:84 TG:0	fasta_record	+			intergenic_region n.96871_96872delTGinsGTT
NODE_1_length_98440_cov_74.0583	97378	snp	G	A	A:83 G:0	CDS	+	162/201	54/66	synonymous_variant c.162G>A p.Val54Val	psageK4_162		hypothetical protein
NODE_1_length_98440_cov_74.0583	97384	snp	A	G	G:84 A:0	CDS	+	168/201	56/66	synonymous_variant c.168A>G p.Gln56Gln	psageK4_162		hypothetical protein
NODE_1_length_98440_cov_74.0583	97518	snp	A	C	C:93 A:1	CDS	+	102/267	34/88	synonymous_variant c.102A>C p.Thr34Thr	psageK4_163		hypothetical protein
NODE_1_length_98440_cov_74.0583	97537	complex	AAC	GAT	GAT:93 AAC:0	CDS	+	121/267	41/88	missense_variant c.121_123delAACinsGAT p.Asn41Asp	psageK4_163		hypothetical protein
NODE_1_length_98440_cov_74.0583	97566	snp	A	C	C:92 A:0	CDS	+	150/267	50/88	synonymous_variant c.150A>C p.Thr50Thr	psageK4_163		hypothetical protein
NODE_1_length_98440_cov_74.0583	97813	mnp	AG	GA	GA:102 AG:1	fasta_record	+			intergenic_region n.97813_97814delAGinsGA
NODE_1_length_98440_cov_74.0583	97861	ins	T	TA	TA:100 T:0	fasta_record	+			intergenic_region n.97861_97862insA
NODE_1_length_98440_cov_74.0583	97978	snp	A	G	G:81 A:0	fasta_record	+			intergenic_region n.97978A>G
NODE_1_length_98440_cov_74.0583	98073	del	TGGA	T	T:33 TGGA:0	fasta_record	+			intergenic_region n.98074_98076delGGA
NODE_1_length_98440_cov_74.0583	98083	complex	CGAAGCCCTCACTTT	GACGATAGGCCCGATAG	GACGATAGGCCCGATAG:33 CGAAGCCCTCACTTT:0	fasta_record	+			intergenic_region n.98083_98097delCGAAGCCCTCACTTTinsGACGATAGGCCCGATAG
NODE_1_length_98440_cov_74.0583	98214	complex	CA	TG	TG:21 CA:0	fasta_record	+			intergenic_region n.98214_98215delCAinsTG
NODE_1_length_98440_cov_74.0583	98234	snp	G	A	A:11 G:0	fasta_record	+			intergenic_region n.98234G>A
NODE_1_length_98440_cov_74.0583	98350	snp	A	G	G:61 A:0	fasta_record	+			intergenic_region n.98350A>G
